# Supplementary material for: RD26 mediates crosstalk between drought and brassinosteroid signalling pathways
Source: Nat Commun. 2017 Feb 24;8:14573. doi: 10.1038/ncomms14573 (PMC5333127; doi:10.1038/ncomms14573)
Supplement: Supplementary Data 1 — List of BR-induced genes revealed by RNA-seq. The BR-induced genes were identified by RNA-seq with 4-week-old adult plants treated with or without 1 μM BL. [file ncomms14573-s2.xlsx]

## Sheet: Sheet1
Supplementary Data 1. List of BR-induced genes revealed by RNA-seq. The BR-induced genes were identified by RNA-seq with 4-week-old adult plants treated with or without 1 micromolar BL (ref. 44)
BR-induced genes(2678) by RNA-seq
AT1G01030
AT1G01050
AT1G01120
AT1G01130
AT1G01610
AT1G01620
AT1G01720
AT1G01970
AT1G02205
AT1G02270
AT1G02310
AT1G02400
AT1G02820
AT1G03080
AT1G03410
AT1G03590
AT1G03820
AT1G03870
AT1G04020
AT1G04030
AT1G04040
AT1G04160
AT1G04190
AT1G04200
AT1G04220
AT1G04240
AT1G04250
AT1G04430
AT1G04490
AT1G04520
AT1G04550
AT1G04680
AT1G04820
AT1G05000
AT1G05100
AT1G05170
AT1G05360
AT1G05470
AT1G05630
AT1G05680
AT1G05690
AT1G05870
AT1G06220
AT1G06350
AT1G06520
AT1G07050
AT1G07180
AT1G07370
AT1G07430
AT1G07485
AT1G07490
AT1G07590
AT1G07600
AT1G07610
AT1G07720
AT1G07840
AT1G07900
AT1G08010
AT1G08200
AT1G08260
AT1G08450
AT1G08470
AT1G08580
AT1G08650
AT1G08800
AT1G08920
AT1G09160
AT1G09200
AT1G09350
AT1G09590
AT1G09630
AT1G09750
AT1G09780
AT1G09930
AT1G10040
AT1G10090
AT1G10370
AT1G10430
AT1G10470
AT1G10550
AT1G10640
AT1G10900
AT1G11000
AT1G11130
AT1G11210
AT1G11260
AT1G11280
AT1G11410
AT1G11450
AT1G11545
AT1G11600
AT1G11790
AT1G11850
AT1G11890
AT1G11960
AT1G12080
AT1G12240
AT1G12310
AT1G12380
AT1G12420
AT1G12450
AT1G12460
AT1G12500
AT1G12710
AT1G12800
AT1G12990
AT1G13160
AT1G13330
AT1G13340
AT1G13360
AT1G13600
AT1G13635
AT1G13650
AT1G13730
AT1G13860
AT1G13930
AT1G14020
AT1G14150
AT1G14180
AT1G14250
AT1G14780
AT1G14830
AT1G15000
AT1G15010
AT1G15140
AT1G15260
AT1G15520
AT1G15580
AT1G15950
AT1G16400
AT1G16410
AT1G16520
AT1G16850
AT1G16858
AT1G16860
AT1G16920
AT1G17170
AT1G17360
AT1G17370
AT1G17380
AT1G17420
AT1G17550
AT1G17620
AT1G17750
AT1G17830
AT1G17840
AT1G17920
AT1G17940
AT1G18070
AT1G18300
AT1G18360
AT1G18840
AT1G18850
AT1G19330
AT1G19340
AT1G19350
AT1G19440
AT1G19640
AT1G19850
AT1G19860
AT1G19940
AT1G19970
AT1G20010
AT1G20030
AT1G20190
AT1G20220
AT1G20310
AT1G20440
AT1G20450
AT1G20650
AT1G20696
AT1G20720
AT1G20823
AT1G20840
AT1G21010
AT1G21080
AT1G21110
AT1G21120
AT1G21380
AT1G21440
AT1G21660
AT1G21670
AT1G21790
AT1G21880
AT1G22160
AT1G22170
AT1G22520
AT1G22530
AT1G22610
AT1G22710
AT1G22770
AT1G22780
AT1G22950
AT1G23170
AT1G23220
AT1G23290
AT1G23340
AT1G23880
AT1G24070
AT1G24120
AT1G24170
AT1G24510
AT1G24625
AT1G25250
AT1G25422
AT1G25490
AT1G25530
AT1G25550
AT1G26540
AT1G26560
AT1G26850
AT1G26880
AT1G26945
AT1G26960
AT1G27090
AT1G27100
AT1G27120
AT1G27210
AT1G27370
AT1G27400
AT1G27760
AT1G27770
AT1G27910
AT1G27930
AT1G27950
AT1G28010
AT1G28050
AT1G28230
AT1G28280
AT1G28480
AT1G28610
AT1G29230
AT1G29250
AT1G29300
AT1G29310
AT1G29320
AT1G29330
AT1G29430
AT1G29440
AT1G29450
AT1G29460
AT1G29490
AT1G29500
AT1G29510
AT1G29660
AT1G29670
AT1G29690
AT1G29720
AT1G29965
AT1G29970
AT1G29980
AT1G30040
AT1G30240
AT1G30250
AT1G30260
AT1G30280
AT1G30282
AT1G30320
AT1G30360
AT1G30690
AT1G30700
AT1G30760
AT1G31350
AT1G31660
AT1G31690
AT1G31850
AT1G31860
AT1G31970
AT1G32540
AT1G32770
AT1G32870
AT1G32920
AT1G33440
AT1G34550
AT1G34750
AT1G35140
AT1G35160
AT1G35180
AT1G35230
AT1G41830
AT1G41880
AT1G42470
AT1G42980
AT1G42990
AT1G43560
AT1G43620
AT1G44350
AT1G44900
AT1G45010
AT1G45130
AT1G45688
AT1G47200
AT1G47210
AT1G47380
AT1G47485
AT1G47490
AT1G47500
AT1G47510
AT1G48090
AT1G48100
AT1G48230
AT1G48240
AT1G48330
AT1G48480
AT1G48630
AT1G48920
AT1G49310
AT1G49430
AT1G49450
AT1G49600
AT1G50010
AT1G50280
AT1G51140
AT1G51440
AT1G51610
AT1G51700
AT1G51780
AT1G51950
AT1G52040
AT1G52750
AT1G52827
AT1G52830
AT1G52855
AT1G52890
AT1G52930
AT1G53040
AT1G53230
AT1G53233
AT1G53300
AT1G53310
AT1G53380
AT1G53470
AT1G53500
AT1G53700
AT1G53830
AT1G53840
AT1G54020
AT1G54040
AT1G54120
AT1G54270
AT1G54570
AT1G54690
AT1G55210
AT1G55270
AT1G55330
AT1G55480
AT1G55690
AT1G55840
AT1G55900
AT1G56050
AT1G56110
AT1G56170
AT1G56300
AT1G56423
AT1G56430
AT1G56510
AT1G56650
AT1G56710
AT1G57560
AT1G57610
AT1G57750
AT1G57820
AT1G58225
AT1G58270
AT1G58290
AT1G58420
AT1G58520
AT1G59590
AT1G59910
AT1G60060
AT1G60390
AT1G60590
AT1G60640
AT1G60790
AT1G60890
AT1G60950
AT1G61120
AT1G61170
AT1G61190
AT1G61255
AT1G61260
AT1G61340
AT1G61350
AT1G61870
AT1G61890
AT1G62020
AT1G62360
AT1G62430
AT1G62440
AT1G62480
AT1G62540
AT1G62570
AT1G62660
AT1G62710
AT1G62750
AT1G62870
AT1G63000
AT1G63300
AT1G63660
AT1G63690
AT1G63780
AT1G63830
AT1G64090
AT1G64330
AT1G64380
AT1G64390
AT1G64620
AT1G64625
AT1G64640
AT1G64670
AT1G64710
AT1G64770
AT1G64780
AT1G65010
AT1G65060
AT1G65295
AT1G65310
AT1G65470
AT1G65490
AT1G65790
AT1G65860
AT1G65870
AT1G66070
AT1G66140
AT1G66160
AT1G66180
AT1G66580
AT1G66760
AT1G66960
AT1G67040
AT1G67050
AT1G67120
AT1G67195
AT1G67260
AT1G67320
AT1G67360
AT1G67630
AT1G67660
AT1G67750
AT1G67920
AT1G67950
AT1G68050
AT1G68060
AT1G68330
AT1G68440
AT1G68740
AT1G69030
AT1G69260
AT1G69420
AT1G69480
AT1G69530
AT1G69580
AT1G69690
AT1G69770
AT1G70140
AT1G70260
AT1G70280
AT1G70370
AT1G70640
AT1G70700
AT1G70710
AT1G71000
AT1G71360
AT1G71390
AT1G71710
AT1G71840
AT1G71880
AT1G72230
AT1G72240
AT1G72440
AT1G72470
AT1G72520
AT1G72600
AT1G72610
AT1G72700
AT1G72970
AT1G73010
AT1G73020
AT1G73230
AT1G73250
AT1G73325
AT1G73390
AT1G73480
AT1G73590
AT1G73760
AT1G73830
AT1G74380
AT1G74458
AT1G74560
AT1G74670
AT1G74730
AT1G74850
AT1G74930
AT1G74950
AT1G75040
AT1G75150
AT1G75240
AT1G75370
AT1G75780
AT1G75860
AT1G75900
AT1G75990
AT1G76040
AT1G76160
AT1G76180
AT1G76390
AT1G76670
AT1G76680
AT1G76790
AT1G76970
AT1G77400
AT1G77450
AT1G77460
AT1G77640
AT1G77680
AT1G77840
AT1G77940
AT1G78020
AT1G78040
AT1G78050
AT1G78070
AT1G78080
AT1G78110
AT1G78170
AT1G78210
AT1G78230
AT1G78240
AT1G78370
AT1G78380
AT1G78476
AT1G78490
AT1G78570
AT1G78580
AT1G78610
AT1G78650
AT1G78850
AT1G78970
AT1G78980
AT1G79150
AT1G79270
AT1G79510
AT1G79640
AT1G79650
AT1G79920
AT1G79930
AT1G80110
AT1G80120
AT1G80270
AT1G80280
AT1G80450
AT1G80480
AT1G80490
AT1G80690
AT1G80750
AT1G80760
AT2G01180
AT2G01300
AT2G01590
AT2G01610
AT2G01670
AT2G01890
AT2G01970
AT2G02010
AT2G02740
AT2G02990
AT2G03090
AT2G03220
AT2G03480
AT2G03710
AT2G03980
AT2G04240
AT2G04280
AT2G04390
AT2G04520
AT2G04570
AT2G04780
AT2G05920
AT2G06050
AT2G06850
AT2G07690
AT2G09990
AT2G10940
AT2G11910
AT2G12400
AT2G14290
AT2G14460
AT2G14610
AT2G14750
AT2G14890
AT2G15292
AT2G15820
AT2G15830
AT2G15970
AT2G16280
AT2G16365
AT2G16440
AT2G16630
AT2G16780
AT2G16900
AT2G17040
AT2G17120
AT2G17230
AT2G17300
AT2G17480
AT2G17500
AT2G17630
AT2G17840
AT2G17880
AT2G18010
AT2G18220
AT2G18230
AT2G18328
AT2G18470
AT2G18510
AT2G18630
AT2G18650
AT2G18700
AT2G18740
AT2G18890
AT2G18900
AT2G18940
AT2G19385
AT2G19580
AT2G19582
AT2G19620
AT2G19670
AT2G19730
AT2G19740
AT2G19780
AT2G19800
AT2G19870
AT2G19900
AT2G19970
AT2G20450
AT2G20750
AT2G20880
AT2G20980
AT2G21050
AT2G21130
AT2G21140
AT2G21160
AT2G21220
AT2G21300
AT2G21320
AT2G21330
AT2G21390
AT2G21540
AT2G21660
AT2G21790
AT2G21860
AT2G22080
AT2G22122
AT2G22125
AT2G22240
AT2G22340
AT2G22470
AT2G22810
AT2G22830
AT2G22900
AT2G22920
AT2G23000
AT2G23120
AT2G23130
AT2G23340
AT2G23350
AT2G23380
AT2G23700
AT2G23790
AT2G24050
AT2G24240
AT2G24330
AT2G24490
AT2G24540
AT2G24545
AT2G24850
AT2G24990
AT2G25100
AT2G25270
AT2G25430
AT2G25440
AT2G25520
AT2G25620
AT2G25820
AT2G26480
AT2G26690
AT2G26692
AT2G26710
AT2G26730
AT2G26910
AT2G27080
AT2G27130
AT2G27530
AT2G27830
AT2G27840
AT2G27970
AT2G27990
AT2G28080
AT2G28140
AT2G28150
AT2G28250
AT2G28305
AT2G28410
AT2G28550
AT2G28720
AT2G28740
AT2G28890
AT2G29110
AT2G29120
AT2G29350
AT2G29450
AT2G29550
AT2G29570
AT2G30020
AT2G30040
AT2G30770
AT2G30820
AT2G30830
AT2G30930
AT2G31070
AT2G31270
AT2G31360
AT2G31410
AT2G31610
AT2G31730
AT2G31790
AT2G31865
AT2G31880
AT2G32060
AT2G32070
AT2G32200
AT2G32220
AT2G32235
AT2G32240
AT2G32250
AT2G32290
AT2G32510
AT2G32530
AT2G32540
AT2G32680
AT2G32690
AT2G32800
AT2G32980
AT2G33210
AT2G33380
AT2G33570
AT2G33590
AT2G33700
AT2G34170
AT2G34260
AT2G34300
AT2G34357
AT2G34510
AT2G34570
AT2G34650
AT2G34655
AT2G34770
AT2G34790
AT2G34930
AT2G35190
AT2G35350
AT2G35710
AT2G35859
AT2G35860
AT2G35880
AT2G35960
AT2G36160
AT2G36170
AT2G36220
AT2G36230
AT2G36300
AT2G36310
AT2G36400
AT2G36570
AT2G36580
AT2G36590
AT2G36620
AT2G36630
AT2G36830
AT2G36850
AT2G36885
AT2G36930
AT2G37170
AT2G37180
AT2G37220
AT2G37470
AT2G37550
AT2G37555
AT2G37560
AT2G37570
AT2G37580
AT2G37630
AT2G37640
AT2G37870
AT2G37900
AT2G37940
AT2G37980
AT2G37990
AT2G38090
AT2G38360
AT2G38500
AT2G38610
AT2G38640
AT2G38740
AT2G38750
AT2G38790
AT2G38995
AT2G39050
AT2G39220
AT2G39350
AT2G39420
AT2G39710
AT2G39800
AT2G39850
AT2G40130
AT2G40170
AT2G40180
AT2G40230
AT2G40300
AT2G40480
AT2G40520
AT2G40550
AT2G40590
AT2G40610
AT2G41170
AT2G41310
AT2G41475
AT2G41630
AT2G41640
AT2G41680
AT2G41820
AT2G41900
AT2G41950
AT2G42200
AT2G42380
AT2G42485
AT2G42530
AT2G42560
AT2G42580
AT2G43018
AT2G43020
AT2G43130
AT2G43290
AT2G43320
AT2G43570
AT2G43590
AT2G44130
AT2G44140
AT2G44230
AT2G44300
AT2G44490
AT2G44500
AT2G44578
AT2G44580
AT2G44600
AT2G44740
AT2G44940
AT2G45340
AT2G45440
AT2G45470
AT2G45660
AT2G45820
AT2G45970
AT2G46150
AT2G46160
AT2G46170
AT2G46270
AT2G46330
AT2G46620
AT2G46630
AT2G46640
AT2G46680
AT2G46700
AT2G46710
AT2G46780
AT2G47060
AT2G47140
AT2G47160
AT2G47440
AT2G47485
AT2G47490
AT2G47500
AT2G47550
AT2G47770
AT2G47780
AT2G47840
AT2G47930
AT2G47990
AT3G01060
AT3G01160
AT3G01550
AT3G01640
AT3G02020
AT3G02170
AT3G02230
AT3G02250
AT3G02350
AT3G02480
AT3G02650
AT3G02870
AT3G02880
AT3G02885
AT3G03060
AT3G03190
AT3G03341
AT3G03820
AT3G03830
AT3G03840
AT3G03850
AT3G03920
AT3G03960
AT3G04080
AT3G04240
AT3G04290
AT3G04300
AT3G04550
AT3G04630
AT3G04640
AT3G04650
AT3G04840
AT3G05030
AT3G05220
AT3G05320
AT3G05420
AT3G05490
AT3G05590
AT3G05625
AT3G05640
AT3G05740
AT3G05800
AT3G05880
AT3G05900
AT3G05905
AT3G05936
AT3G05937
AT3G06150
AT3G06530
AT3G06680
AT3G06700
AT3G06740
AT3G06770
AT3G06880
AT3G07010
AT3G07050
AT3G07090
AT3G07210
AT3G07360
AT3G07390
AT3G07460
AT3G07470
AT3G07540
AT3G07650
AT3G07770
AT3G07810
AT3G08520
AT3G08600
AT3G08660
AT3G08670
AT3G08720
AT3G08943
AT3G09350
AT3G09440
AT3G09540
AT3G09630
AT3G09810
AT3G09820
AT3G10080
AT3G10190
AT3G10270
AT3G10530
AT3G10610
AT3G10840
AT3G11120
AT3G11250
AT3G11320
AT3G11400
AT3G11410
AT3G11420
AT3G11480
AT3G11964
AT3G12110
AT3G12370
AT3G12580
AT3G12610
AT3G12750
AT3G13110
AT3G13230
AT3G13310
AT3G13470
AT3G13520
AT3G13560
AT3G13570
AT3G13690
AT3G13810
AT3G13870
AT3G13920
AT3G13930
AT3G14060
AT3G14210
AT3G14270
AT3G14400
AT3G14440
AT3G14595
AT3G14690
AT3G14740
AT3G14790
AT3G14890
AT3G14940
AT3G15020
AT3G15115
AT3G15270
AT3G15350
AT3G15370
AT3G15480
AT3G15536
AT3G15540
AT3G15650
AT3G15680
AT3G15720
AT3G15810
AT3G15980
AT3G15990
AT3G16060
AT3G16080
AT3G16240
AT3G16340
AT3G16370
AT3G16780
AT3G16810
AT3G16850
AT3G16870
AT3G17390
AT3G17420
AT3G17840
AT3G18010
AT3G18130
AT3G18190
AT3G18440
AT3G18600
AT3G18740
AT3G19360
AT3G19440
AT3G19720
AT3G19930
AT3G20050
AT3G20240
AT3G20470
AT3G20500
AT3G20670
AT3G20820
AT3G20860
AT3G21070
AT3G21080
AT3G21190
AT3G21250
AT3G21420
AT3G21480
AT3G21540
AT3G21560
AT3G21700
AT3G21755
AT3G21760
AT3G21770
AT3G21890
AT3G22060
AT3G22230
AT3G22310
AT3G22600
AT3G22620
AT3G22660
AT3G22740
AT3G22840
AT3G22910
AT3G22930
AT3G23120
AT3G23300
AT3G23390
AT3G23430
AT3G23450
AT3G23620
AT3G23730
AT3G23740
AT3G23800
AT3G23805
AT3G23820
AT3G24190
AT3G24350
AT3G24420
AT3G24495
AT3G24500
AT3G24503
AT3G24518
AT3G24520
AT3G24840
AT3G25010
AT3G25030
AT3G25100
AT3G25130
AT3G25140
AT3G25180
AT3G25220
AT3G25230
AT3G25250
AT3G25290
AT3G25580
AT3G25585
AT3G25590
AT3G25620
AT3G25760
AT3G25900
AT3G26080
AT3G26290
AT3G26490
AT3G26590
AT3G26650
AT3G26700
AT3G26710
AT3G26960
AT3G26980
AT3G27060
AT3G27250
AT3G27360
AT3G27640
AT3G27650
AT3G28007
AT3G28060
AT3G28130
AT3G28180
AT3G28200
AT3G28220
AT3G28270
AT3G28340
AT3G28600
AT3G28740
AT3G28857
AT3G28900
AT3G28910
AT3G29000
AT3G29030
AT3G29360
AT3G29575
AT3G30720
AT3G43250
AT3G43270
AT3G43720
AT3G43810
AT3G43960
AT3G44010
AT3G44110
AT3G44735
AT3G44750
AT3G44860
AT3G44990
AT3G45010
AT3G45030
AT3G45230
AT3G45600
AT3G45930
AT3G45960
AT3G45980
AT3G46030
AT3G46320
AT3G46370
AT3G46650
AT3G46940
AT3G47080
AT3G47370
AT3G47380
AT3G47960
AT3G48090
AT3G48100
AT3G48160
AT3G48450
AT3G48460
AT3G48490
AT3G48520
AT3G48720
AT3G48930
AT3G49010
AT3G49130
AT3G49210
AT3G49220
AT3G49240
AT3G49668
AT3G49670
AT3G49720
AT3G49780
AT3G49870
AT3G50220
AT3G50260
AT3G50270
AT3G50280
AT3G50560
AT3G50570
AT3G50760
AT3G50830
AT3G50840
AT3G50890
AT3G50910
AT3G51150
AT3G51160
AT3G51238
AT3G51240
AT3G51470
AT3G51660
AT3G51670
AT3G51790
AT3G51800
AT3G51820
AT3G51895
AT3G51920
AT3G51930
AT3G52040
AT3G52170
AT3G52290
AT3G52360
AT3G52370
AT3G52380
AT3G52470
AT3G52580
AT3G52630
AT3G52700
AT3G52710
AT3G52720
AT3G52740
AT3G52910
AT3G52920
AT3G52990
AT3G53420
AT3G53430
AT3G53600
AT3G53620
AT3G53650
AT3G53680
AT3G53890
AT3G53960
AT3G53990
AT3G54030
AT3G54260
AT3G54390
AT3G54470
AT3G54560
AT3G54600
AT3G54690
AT3G54750
AT3G54780
AT3G54810
AT3G54820
AT3G55280
AT3G55290
AT3G55340
AT3G55360
AT3G55390
AT3G55410
AT3G55420
AT3G55430
AT3G55450
AT3G55500
AT3G55510
AT3G55750
AT3G55970
AT3G56080
AT3G56090
AT3G56260
AT3G56290
AT3G56370
AT3G56700
AT3G56870
AT3G57020
AT3G57030
AT3G57040
AT3G57150
AT3G57157
AT3G57240
AT3G57260
AT3G57450
AT3G57460
AT3G57490
AT3G57660
AT3G57940
AT3G57950
AT3G58510
AT3G58620
AT3G58660
AT3G58700
AT3G58790
AT3G58990
AT3G59350
AT3G59360
AT3G59540
AT3G59670
AT3G59880
AT3G59970
AT3G60030
AT3G60440
AT3G60520
AT3G60660
AT3G60770
AT3G61130
AT3G61380
AT3G61430
AT3G61550
AT3G61560
AT3G61640
AT3G61890
AT3G62260
AT3G62720
AT3G62930
AT3G62940
AT3G63060
AT3G63120
AT3G63160
AT4G00360
AT4G00370
AT4G00400
AT4G00430
AT4G00570
AT4G00880
AT4G00900
AT4G01090
AT4G01440
AT4G01480
AT4G01540
AT4G01720
AT4G01950
AT4G02060
AT4G02070
AT4G02280
AT4G02290
AT4G02330
AT4G02530
AT4G02620
AT4G03210
AT4G03270
AT4G03400
AT4G03420
AT4G03550
AT4G04210
AT4G04510
AT4G04745
AT4G04750
AT4G04940
AT4G05020
AT4G05100
AT4G08150
AT4G08170
AT4G08180
AT4G08590
AT4G08685
AT4G08810
AT4G08850
AT4G09000
AT4G09160
AT4G09500
AT4G09510
AT4G09570
AT4G09720
AT4G09750
AT4G09890
AT4G10040
AT4G10290
AT4G10450
AT4G10480
AT4G10500
AT4G10770
AT4G10955
AT4G10960
AT4G11000
AT4G11175
AT4G11280
AT4G11350
AT4G11600
AT4G11890
AT4G12000
AT4G12030
AT4G12320
AT4G12420
AT4G12620
AT4G12730
AT4G12830
AT4G12980
AT4G13000
AT4G13180
AT4G13340
AT4G13850
AT4G13930
AT4G13990
AT4G14360
AT4G14365
AT4G14420
AT4G14620
AT4G14622
AT4G14690
AT4G14740
AT4G14746
AT4G14750
AT4G14819
AT4G14960
AT4G15000
AT4G15200
AT4G15210
AT4G15440
AT4G15450
AT4G15630
AT4G15920
AT4G16141
AT4G16190
AT4G16390
AT4G16442
AT4G16515
AT4G16590
AT4G16630
AT4G16740
AT4G17090
AT4G17140
AT4G17340
AT4G17390
AT4G17480
AT4G17670
AT4G18030
AT4G18040
AT4G18100
AT4G18170
AT4G18270
AT4G18280
AT4G18390
AT4G18425
AT4G18630
AT4G18760
AT4G18800
AT4G18970
AT4G19120
AT4G19200
AT4G19380
AT4G20170
AT4G20320
AT4G20780
AT4G20830
AT4G20880
AT4G20890
AT4G21160
AT4G21215
AT4G21390
AT4G21440
AT4G21570
AT4G21620
AT4G21650
AT4G21740
AT4G21760
AT4G21970
AT4G22010
AT4G22570
AT4G22590
AT4G22592
AT4G22730
AT4G22880
AT4G22910
AT4G23040
AT4G23050
AT4G23140
AT4G23150
AT4G23170
AT4G23180
AT4G23250
AT4G23280
AT4G23290
AT4G23490
AT4G23680
AT4G23730
AT4G23740
AT4G23920
AT4G23940
AT4G24130
AT4G24275
AT4G24380
AT4G24390
AT4G24510
AT4G24570
AT4G24780
AT4G25000
AT4G25150
AT4G25210
AT4G25340
AT4G25350
AT4G25500
AT4G25630
AT4G25670
AT4G25672
AT4G25730
AT4G25740
AT4G25760
AT4G25810
AT4G25850
AT4G25890
AT4G26080
AT4G26130
AT4G26370
AT4G26510
AT4G26540
AT4G26542
AT4G26690
AT4G26700
AT4G26760
AT4G27070
AT4G27350
AT4G27430
AT4G27510
AT4G27520
AT4G27560
AT4G27595
AT4G27620
AT4G27652
AT4G27657
AT4G27680
AT4G27720
AT4G27940
AT4G28150
AT4G28250
AT4G28290
AT4G28310
AT4G28400
AT4G28480
AT4G28660
AT4G28680
AT4G28730
AT4G28780
AT4G29030
AT4G29310
AT4G29440
AT4G29510
AT4G29610
AT4G29700
AT4G29720
AT4G29740
AT4G29870
AT4G29905
AT4G29930
AT4G30020
AT4G30150
AT4G30180
AT4G30250
AT4G30280
AT4G30290
AT4G30340
AT4G30350
AT4G30470
AT4G30530
AT4G30610
AT4G30650
AT4G30660
AT4G30662
AT4G30990
AT4G31000
AT4G31490
AT4G31550
AT4G31590
AT4G31700
AT4G31750
AT4G31780
AT4G32390
AT4G32480
AT4G33220
AT4G33467
AT4G33530
AT4G33666
AT4G33905
AT4G33920
AT4G33930
AT4G34000
AT4G34120
AT4G34135
AT4G34138
AT4G34150
AT4G34160
AT4G34190
AT4G34290
AT4G34490
AT4G34650
AT4G34730
AT4G34910
AT4G34980
AT4G35000
AT4G35100
AT4G35160
AT4G35170
AT4G35190
AT4G35290
AT4G35300
AT4G35320
AT4G36010
AT4G36105
AT4G36110
AT4G36120
AT4G36130
AT4G36240
AT4G36250
AT4G36500
AT4G36680
AT4G36945
AT4G37100
AT4G37150
AT4G37240
AT4G37450
AT4G37680
AT4G37790
AT4G37800
AT4G37910
AT4G37990
AT4G38000
AT4G38100
AT4G38400
AT4G38470
AT4G38520
AT4G38580
AT4G38620
AT4G38710
AT4G38770
AT4G38810
AT4G38840
AT4G38850
AT4G38860
AT4G39030
AT4G39170
AT4G39190
AT4G39220
AT4G39260
AT4G39320
AT4G39330
AT4G39340
AT4G39350
AT4G39510
AT4G39670
AT4G39730
AT4G39830
AT4G39990
AT5G01075
AT5G01240
AT5G01340
AT5G01540
AT5G01542
AT5G01550
AT5G01595
AT5G01600
AT5G01710
AT5G01712
AT5G01890
AT5G02020
AT5G02050
AT5G02270
AT5G02490
AT5G02890
AT5G03030
AT5G03040
AT5G03080
AT5G03210
AT5G03260
AT5G03300
AT5G03760
AT5G03960
AT5G04060
AT5G04160
AT5G04250
AT5G04430
AT5G04800
AT5G04830
AT5G04870
AT5G04885
AT5G04970
AT5G05140
AT5G05180
AT5G05220
AT5G05270
AT5G05340
AT5G05410
AT5G05580
AT5G05820
AT5G05840
AT5G06110
AT5G06190
AT5G06250
AT5G06270
AT5G06350
AT5G06390
AT5G06440
AT5G06530
AT5G06550
AT5G06700
AT5G06760
AT5G07110
AT5G07800
AT5G08000
AT5G08020
AT5G08050
AT5G08180
AT5G08570
AT5G08640
AT5G09510
AT5G09730
AT5G09840
AT5G09870
AT5G09890
AT5G10010
AT5G10200
AT5G10260
AT5G10390
AT5G10400
AT5G10410
AT5G10430
AT5G10480
AT5G10550
AT5G10760
AT5G10840
AT5G11000
AT5G11060
AT5G11070
AT5G11200
AT5G11240
AT5G11270
AT5G11410
AT5G11590
AT5G11740
AT5G11750
AT5G11790
AT5G11900
AT5G11930
AT5G12010
AT5G12020
AT5G12080
AT5G12250
AT5G12420
AT5G12940
AT5G13200
AT5G13220
AT5G13400
AT5G13460
AT5G13650
AT5G13850
AT5G14050
AT5G14200
AT5G14640
AT5G14790
AT5G15050
AT5G15160
AT5G15190
AT5G15230
AT5G15240
AT5G15350
AT5G15470
AT5G15490
AT5G15580
AT5G15581
AT5G15780
AT5G15970
AT5G16000
AT5G16300
AT5G16530
AT5G16590
AT5G16830
AT5G16960
AT5G16970
AT5G17000
AT5G17170
AT5G17220
AT5G17300
AT5G17550
AT5G17910
AT5G18020
AT5G18030
AT5G18050
AT5G18060
AT5G18080
AT5G18280
AT5G18310
AT5G18400
AT5G18430
AT5G18620
AT5G18670
AT5G18830
AT5G18860
AT5G19070
AT5G19220
AT5G19221
AT5G19230
AT5G19240
AT5G19250
AT5G19290
AT5G19460
AT5G19750
AT5G19770
AT5G19780
AT5G19875
AT5G19970
AT5G20110
AT5G20630
AT5G20700
AT5G20740
AT5G20830
AT5G20890
AT5G20900
AT5G21430
AT5G21940
AT5G22060
AT5G22070
AT5G22390
AT5G22430
AT5G22440
AT5G22650
AT5G22740
AT5G22780
AT5G22880
AT5G22940
AT5G23240
AT5G23420
AT5G23580
AT5G23850
AT5G23860
AT5G23950
AT5G24030
AT5G24080
AT5G24105
AT5G24430
AT5G24470
AT5G24570
AT5G24580
AT5G24640
AT5G24660
AT5G24840
AT5G25100
AT5G25120
AT5G25130
AT5G25140
AT5G25220
AT5G25590
AT5G25810
AT5G26220
AT5G26340
AT5G26667
AT5G27120
AT5G27150
AT5G27350
AT5G27420
AT5G27490
AT5G27770
AT5G27930
AT5G28030
AT5G28237
AT5G35160
AT5G35620
AT5G35680
AT5G35735
AT5G36890
AT5G37260
AT5G37300
AT5G37500
AT5G37770
AT5G37940
AT5G38010
AT5G38120
AT5G38210
AT5G38212
AT5G38240
AT5G38430
AT5G38510
AT5G38710
AT5G38890
AT5G39210
AT5G39320
AT5G39420
AT5G39550
AT5G39590
AT5G39740
AT5G40380
AT5G40390
AT5G40800
AT5G40820
AT5G40830
AT5G40890
AT5G41040
AT5G41060
AT5G41100
AT5G41140
AT5G41190
AT5G41400
AT5G41460
AT5G41670
AT5G41685
AT5G41880
AT5G41900
AT5G42000
AT5G42130
AT5G42380
AT5G42420
AT5G42570
AT5G42650
AT5G42680
AT5G42860
AT5G42900
AT5G43080
AT5G43140
AT5G43190
AT5G43630
AT5G43650
AT5G43700
AT5G43760
AT5G43860
AT5G43960
AT5G44020
AT5G44050
AT5G44110
AT5G44210
AT5G44340
AT5G44390
AT5G44400
AT5G44420
AT5G44430
AT5G44565
AT5G44575
AT5G44580
AT5G44630
AT5G44635
AT5G44650
AT5G44670
AT5G44680
AT5G45420
AT5G45670
AT5G45680
AT5G45750
AT5G45775
AT5G45930
AT5G45950
AT5G45960
AT5G46280
AT5G46350
AT5G46520
AT5G46600
AT5G46690
AT5G46740
AT5G46790
AT5G46910
AT5G47050
AT5G47210
AT5G47240
AT5G47330
AT5G47455
AT5G47490
AT5G47540
AT5G47640
AT5G47710
AT5G47730
AT5G47770
AT5G47880
AT5G48250
AT5G48380
AT5G48385
AT5G48460
AT5G48490
AT5G48570
AT5G48600
AT5G48660
AT5G48900
AT5G49030
AT5G49160
AT5G49215
AT5G49280
AT5G49330
AT5G49460
AT5G49480
AT5G49520
AT5G49630
AT5G49910
AT5G50100
AT5G50310
AT5G50335
AT5G50360
AT5G50390
AT5G50720
AT5G50740
AT5G50800
AT5G50860
AT5G50915
AT5G51220
AT5G51440
AT5G51550
AT5G51560
AT5G51710
AT5G51720
AT5G51850
AT5G51950
AT5G52050
AT5G52060
AT5G52120
AT5G52300
AT5G52310
AT5G52390
AT5G52570
AT5G52640
AT5G52650
AT5G52882
AT5G52950
[truncated: 680 more rows]
