# Supplementary material for: RD26 mediates crosstalk between drought and brassinosteroid signalling pathways
Source: Nat Commun. 2017 Feb 24;8:14573. doi: 10.1038/ncomms14573 (PMC5333127; doi:10.1038/ncomms14573)
Supplement: Supplementary Data 2 — List of BR-repressed genes revealed by RNA-seq. The BR-induced genes were identified in this study by RNA-seq with 4-week-old adult plants treated with or without 1 μM BL. [file ncomms14573-s3.xlsx]

## Sheet: Sheet1
Supplementary Data 2. : List of BR-repressed genes revealed by RNA-seq. The BR-induced genes were identified in this study by RNA-seq with 4-week-old adult plants treated with or without 1 micromolar BL (ref. 44)
BR-repressed genes(2376) by RNA-seq
AT1G01180
AT1G01240
AT1G01300
AT1G01420
AT1G01430
AT1G01470
AT1G01490
AT1G01500
AT1G01650
AT1G01770
AT1G01800
AT1G01920
AT1G02065
AT1G02220
AT1G02305
AT1G02340
AT1G02610
AT1G02640
AT1G02816
AT1G02850
AT1G02890
AT1G02960
AT1G03090
AT1G03130
AT1G03220
AT1G03230
AT1G03310
AT1G03380
AT1G03600
AT1G03610
AT1G04120
AT1G04180
AT1G04280
AT1G04310
AT1G04400
AT1G04540
AT1G04950
AT1G04970
AT1G04980
AT1G05560
AT1G05562
AT1G05790
AT1G05890
AT1G06160
AT1G06180
AT1G06290
AT1G06400
AT1G06570
AT1G06620
AT1G06640
AT1G06800
AT1G07000
AT1G07090
AT1G07230
AT1G07240
AT1G07390
AT1G07420
AT1G07640
AT1G08230
AT1G08300
AT1G08700
AT1G08720
AT1G08900
AT1G08930
AT1G08980
AT1G09010
AT1G09140
AT1G09270
AT1G09430
AT1G09530
AT1G09570
AT1G10070
AT1G10170
AT1G10410
AT1G10660
AT1G10682
AT1G10760
AT1G11175
AT1G11350
AT1G11910
AT1G12110
AT1G12220
AT1G12244
AT1G12780
AT1G12805
AT1G13080
AT1G13245
AT1G13260
AT1G13380
AT1G13560
AT1G13570
AT1G13750
AT1G13990
AT1G14120
AT1G14240
AT1G14360
AT1G14510
AT1G14520
AT1G14580
AT1G14690
AT1G14700
AT1G14720
AT1G14790
AT1G14820
AT1G14890
AT1G15110
AT1G15125
AT1G15410
AT1G15460
AT1G15740
AT1G15750
AT1G15820
AT1G15830
AT1G16260
AT1G16270
AT1G16710
AT1G16750
AT1G17110
AT1G17120
AT1G17230
AT1G17232
AT1G17430
AT1G17500
AT1G17680
AT1G17970
AT1G18270
AT1G18570
AT1G18740
AT1G19000
AT1G19220
AT1G19310
AT1G19320
AT1G19510
AT1G19530
AT1G19660
AT1G19770
AT1G20160
AT1G20330
AT1G20560
AT1G20780
AT1G20880
AT1G20900
AT1G20980
AT1G21000
AT1G21050
AT1G21060
AT1G21250
AT1G21270
AT1G21400
AT1G21410
AT1G21500
AT1G21920
AT1G22040
AT1G22190
AT1G22360
AT1G22370
AT1G22400
AT1G22500
AT1G22570
AT1G22620
AT1G22690
AT1G22890
AT1G22930
AT1G23020
AT1G23060
AT1G23080
AT1G23090
AT1G23120
AT1G23390
AT1G23400
AT1G23440
AT1G23480
AT1G24020
AT1G24040
AT1G24145
AT1G24147
AT1G24330
AT1G24520
AT1G24530
AT1G25230
AT1G25275
AT1G25380
AT1G25450
AT1G25470
AT1G25472
AT1G25560
AT1G26150
AT1G26200
AT1G26208
AT1G26210
AT1G26218
AT1G26220
AT1G26250
AT1G26550
AT1G26580
AT1G26730
AT1G27020
AT1G27300
AT1G27320
AT1G27330
AT1G27420
AT1G27730
AT1G27920
AT1G27921
AT1G27980
AT1G28150
AT1G28310
AT1G28330
AT1G28360
AT1G28370
AT1G28410
AT1G28440
AT1G28520
AT1G28580
AT1G28660
AT1G28960
AT1G29395
AT1G29400
AT1G30110
AT1G30200
AT1G30410
AT1G30590
AT1G30720
AT1G31070
AT1G31120
AT1G31173
AT1G31310
AT1G31420
AT1G31580
AT1G31710
AT1G31770
AT1G31930
AT1G32170
AT1G32260
AT1G32690
AT1G32790
AT1G32850
AT1G32900
AT1G32960
AT1G33030
AT1G33050
AT1G33170
AT1G33590
AT1G33790
AT1G34060
AT1G34210
AT1G34370
AT1G35210
AT1G35350
AT1G35515
AT1G35516
AT1G35710
AT1G36060
AT1G36380
AT1G36940
AT1G43700
AT1G43800
AT1G43910
AT1G44100
AT1G44446
AT1G44760
AT1G44770
AT1G45150
AT1G45180
AT1G45229
AT1G46264
AT1G46480
AT1G46554
AT1G47330
AT1G47840
AT1G48300
AT1G48315
AT1G48320
AT1G48420
AT1G48490
AT1G48820
AT1G48840
AT1G48850
AT1G49032
AT1G49140
AT1G49470
AT1G49750
AT1G49780
AT1G50110
AT1G50480
AT1G50570
AT1G50600
AT1G51270
AT1G51400
AT1G51402
AT1G51760
AT1G51790
AT1G51800
AT1G51850
AT1G52100
AT1G52190
AT1G52220
AT1G52342
AT1G52410
AT1G52420
AT1G52760
AT1G52770
AT1G52870
AT1G53280
AT1G53390
AT1G53440
AT1G53510
AT1G53560
AT1G53570
AT1G53580
AT1G53710
AT1G53780
AT1G54080
AT1G54200
AT1G54370
AT1G54730
AT1G55020
AT1G55090
AT1G55360
AT1G55610
AT1G55880
AT1G56120
AT1G56150
AT1G56190
AT1G56220
AT1G56280
AT1G56340
AT1G56460
AT1G56660
AT1G57600
AT1G57980
AT1G57990
AT1G58030
AT1G58100
AT1G58110
AT1G58180
AT1G59580
AT1G59700
AT1G59950
AT1G59960
AT1G60010
AT1G60140
AT1G60160
AT1G60490
AT1G60530
AT1G60730
AT1G61430
AT1G61520
AT1G61740
AT1G62380
AT1G62500
AT1G62510
AT1G62960
AT1G63050
AT1G63090
AT1G63360
AT1G63720
AT1G63800
AT1G63880
AT1G63900
AT1G64140
AT1G64142
AT1G64160
AT1G64610
AT1G64660
AT1G64720
AT1G64900
AT1G64950
AT1G65040
AT1G65660
AT1G65730
AT1G65845
AT1G66890
AT1G66930
AT1G66980
AT1G67265
AT1G67530
AT1G68100
AT1G68110
AT1G68190
AT1G68520
AT1G68560
AT1G68830
AT1G68840
AT1G68870
AT1G69160
AT1G69410
AT1G69450
AT1G69460
AT1G69490
AT1G69570
AT1G69572
AT1G69730
AT1G69760
AT1G69850
AT1G70210
AT1G70290
AT1G70300
AT1G70330
AT1G70530
AT1G70780
AT1G70782
AT1G70940
AT1G71030
AT1G71040
AT1G71140
AT1G71400
AT1G71695
AT1G71970
AT1G72010
AT1G72020
AT1G72030
AT1G72130
AT1G72175
AT1G72180
AT1G72210
AT1G72300
AT1G72360
AT1G72410
AT1G72430
AT1G72645
AT1G72680
AT1G72840
AT1G72910
AT1G72920
AT1G72930
AT1G73330
AT1G73660
AT1G73680
AT1G73740
AT1G73750
AT1G73870
AT1G74100
AT1G74150
AT1G75100
AT1G75130
AT1G75310
AT1G75440
AT1G75450
AT1G75460
AT1G75490
AT1G75500
AT1G75730
AT1G75750
AT1G75850
AT1G75880
AT1G75910
AT1G75940
AT1G75960
AT1G76080
AT1G76100
AT1G76150
AT1G76200
AT1G76240
AT1G76270
AT1G76410
AT1G76470
AT1G76520
AT1G76590
AT1G76878
AT1G76880
AT1G76955
AT1G76960
AT1G76990
AT1G77060
AT1G77120
AT1G77210
AT1G77380
AT1G77510
AT1G77690
AT1G78000
AT1G78120
AT1G78265
AT1G78270
AT1G78410
AT1G78420
AT1G78460
AT1G78670
AT1G79110
AT1G79230
AT1G79380
AT1G79400
AT1G79590
AT1G79630
AT1G79690
AT1G79710
AT1G79720
AT1G79830
AT1G80050
AT1G80130
AT1G80180
AT1G80210
AT1G80310
AT1G80360
AT1G80560
AT1G80610
AT1G80640
AT1G80660
AT1G80820
AT1G80840
AT1G80920
AT2G01340
AT2G01350
AT2G01420
AT2G01490
AT2G01850
AT2G02020
AT2G02040
AT2G02080
AT2G02100
AT2G02710
AT2G02930
AT2G03150
AT2G03505
AT2G03750
AT2G03890
AT2G04100
AT2G04160
AT2G04400
AT2G04690
AT2G04900
AT2G05070
AT2G05100
AT2G05520
AT2G05540
AT2G05710
AT2G05790
AT2G07180
AT2G07680
AT2G13360
AT2G13660
AT2G13665
AT2G14247
AT2G14560
AT2G14878
AT2G14910
AT2G15080
AT2G15480
AT2G15490
AT2G15880
AT2G15890
AT2G16050
AT2G16060
AT2G16380
AT2G16500
AT2G16640
AT2G16650
AT2G16660
AT2G16700
AT2G16750
AT2G17705
AT2G17710
AT2G17850
AT2G18090
AT2G18730
AT2G18790
AT2G18860
AT2G19310
AT2G19470
AT2G19590
AT2G20570
AT2G20740
AT2G20790
AT2G20900
AT2G21370
AT2G21910
AT2G22170
AT2G22300
AT2G22660
AT2G22800
AT2G22880
AT2G22980
AT2G22990
AT2G23170
AT2G23180
AT2G23290
AT2G23320
AT2G23420
AT2G23430
AT2G23600
AT2G23610
AT2G23620
AT2G23680
AT2G23690
AT2G23770
AT2G23840
AT2G24100
AT2G24580
AT2G25080
AT2G25490
AT2G25590
AT2G25790
AT2G25850
AT2G26190
AT2G26400
AT2G26440
AT2G26650
AT2G26740
AT2G26870
AT2G27000
AT2G27060
AT2G27310
AT2G27360
AT2G27500
AT2G27660
AT2G28120
AT2G28130
AT2G28470
AT2G28630
AT2G28910
AT2G29140
AT2G29390
AT2G29460
AT2G29660
AT2G29980
AT2G29990
AT2G30070
AT2G30140
AT2G30230
AT2G30490
AT2G30520
AT2G30600
AT2G30615
AT2G30740
AT2G30760
AT2G30766
AT2G30870
AT2G30990
AT2G31010
AT2G31810
AT2G31820
AT2G32080
AT2G32487
AT2G32520
AT2G32880
AT2G32970
AT2G33050
AT2G33051
AT2G33340
AT2G33630
AT2G33740
AT2G33770
AT2G33850
AT2G34410
AT2G34420
AT2G34430
AT2G34490
AT2G34620
AT2G35060
AT2G35610
AT2G35620
AT2G35637
AT2G35640
AT2G35680
AT2G35690
AT2G35945
AT2G36895
AT2G36910
AT2G36950
AT2G36970
AT2G37390
AT2G37500
AT2G37710
AT2G38130
AT2G38170
AT2G38240
AT2G38280
AT2G38290
AT2G38300
AT2G38310
AT2G38400
AT2G38660
AT2G38820
AT2G38860
AT2G38870
AT2G38970
AT2G39080
AT2G39170
AT2G39210
AT2G39240
AT2G39280
AT2G39310
AT2G39400
AT2G39518
AT2G39520
AT2G39530
AT2G39570
AT2G39580
AT2G39660
AT2G39705
AT2G39930
AT2G39970
AT2G39980
AT2G40140
AT2G40150
AT2G40330
AT2G40420
AT2G40435
AT2G40540
AT2G40600
AT2G40640
AT2G40750
AT2G40880
AT2G40890
AT2G40900
AT2G40940
AT2G40970
AT2G41070
AT2G41100
AT2G41230
AT2G41231
AT2G41240
AT2G41250
AT2G41410
AT2G41430
AT2G41510
AT2G41700
AT2G41710
AT2G42040
AT2G42270
AT2G42320
AT2G42490
AT2G42610
AT2G42620
AT2G42680
AT2G42690
AT2G42750
AT2G42890
AT2G42975
AT2G43060
AT2G43140
AT2G43400
AT2G43520
AT2G43680
AT2G43710
AT2G43820
AT2G43900
AT2G43920
AT2G43970
AT2G44070
AT2G44080
AT2G44670
AT2G44760
AT2G45050
AT2G45080
AT2G45160
AT2G45170
AT2G45180
AT2G45210
AT2G45310
AT2G45315
AT2G45380
AT2G45510
AT2G45680
AT2G45685
AT2G45720
AT2G45910
AT2G46030
AT2G46220
AT2G46225
AT2G46450
AT2G46550
AT2G46600
AT2G46660
AT2G46970
AT2G47680
AT2G48010
AT2G48020
AT2G48030
AT2G48110
AT3G01290
AT3G01350
AT3G01370
AT3G01420
AT3G01490
AT3G01520
AT3G01690
AT3G01810
AT3G01970
AT3G01990
AT3G02468
AT3G02470
AT3G02550
AT3G02570
AT3G02580
AT3G02710
AT3G02740
AT3G02910
AT3G02980
AT3G03040
AT3G03470
AT3G03720
AT3G03870
AT3G03980
AT3G04000
AT3G04070
AT3G04160
AT3G04210
AT3G04350
AT3G04720
AT3G04730
AT3G04910
AT3G04930
AT3G05165
AT3G05190
AT3G05360
AT3G05500
AT3G05650
AT3G05970
AT3G06125
AT3G06300
AT3G06330
AT3G06350
AT3G06380
AT3G06470
AT3G06750
AT3G06850
AT3G06860
AT3G06868
AT3G06870
AT3G07310
AT3G07350
AT3G08640
AT3G08650
AT3G08690
AT3G08760
AT3G08850
AT3G08940
AT3G09010
AT3G09220
AT3G09260
AT3G09450
AT3G09560
AT3G10020
AT3G10230
AT3G10260
AT3G10405
AT3G10420
AT3G10870
AT3G10960
AT3G11080
AT3G11100
AT3G11110
AT3G11170
AT3G11280
AT3G11340
AT3G11500
AT3G11690
AT3G11780
AT3G11810
AT3G11820
AT3G11930
AT3G12090
AT3G12120
AT3G12145
AT3G12220
AT3G12290
AT3G12300
AT3G12320
AT3G12360
AT3G12600
AT3G12730
AT3G12830
AT3G12950
AT3G13000
AT3G13062
AT3G13080
AT3G13380
AT3G13450
AT3G13510
AT3G13730
AT3G13750
AT3G13980
AT3G14050
AT3G14230
AT3G14240
AT3G14310
AT3G14470
AT3G14550
AT3G14560
AT3G14610
AT3G14770
AT3G14830
AT3G14840
AT3G14850
AT3G14920
AT3G15070
AT3G15095
AT3G15210
AT3G15356
AT3G15450
AT3G15500
AT3G15510
AT3G15570
AT3G15630
AT3G15640
AT3G15760
AT3G15770
AT3G15850
AT3G15950
AT3G16220
AT3G16400
AT3G16410
AT3G16420
AT3G16450
AT3G16460
AT3G16520
AT3G16530
AT3G16570
AT3G16770
AT3G16785
AT3G16800
AT3G17120
AT3G17330
AT3G17365
AT3G17640
AT3G17650
AT3G17770
AT3G17800
AT3G17810
AT3G17820
AT3G17860
AT3G17880
AT3G18050
AT3G18080
AT3G18215
AT3G18230
AT3G18280
AT3G18290
AT3G18550
AT3G18710
AT3G19190
AT3G19380
AT3G19820
AT3G19850
AT3G19860
AT3G20060
AT3G20250
AT3G20370
AT3G20830
AT3G21320
AT3G21330
AT3G21650
AT3G21690
AT3G22231
AT3G22235
AT3G22410
AT3G22420
AT3G22680
AT3G22890
AT3G23030
AT3G23050
AT3G23150
AT3G23170
AT3G23250
AT3G23540
AT3G23550
AT3G23560
AT3G23570
AT3G23580
AT3G23630
AT3G23640
AT3G24000
AT3G24040
AT3G24100
AT3G24740
AT3G25050
AT3G25070
AT3G25510
AT3G25717
AT3G25730
AT3G25882
AT3G26100
AT3G26200
AT3G26210
AT3G26220
AT3G26510
AT3G26830
AT3G26890
AT3G27030
AT3G27220
AT3G27540
AT3G27560
AT3G27690
AT3G27770
AT3G27890
AT3G28100
AT3G28860
AT3G28930
AT3G28940
AT3G29200
AT3G29240
AT3G29390
AT3G30180
AT3G30390
AT3G42670
AT3G43190
AT3G43230
AT3G44100
AT3G44310
AT3G44450
AT3G44610
AT3G44630
AT3G44670
AT3G44720
AT3G44880
AT3G45060
AT3G45140
AT3G45260
AT3G45300
AT3G45780
AT3G46110
AT3G46530
AT3G46540
AT3G46590
AT3G46780
AT3G46820
AT3G47160
AT3G47420
AT3G47640
AT3G47730
AT3G47800
AT3G48140
AT3G48170
AT3G48310
AT3G48380
AT3G48530
AT3G48610
AT3G48690
AT3G49110
AT3G49160
AT3G49490
AT3G49570
AT3G49580
AT3G49590
AT3G49620
AT3G49790
AT3G50050
AT3G50060
AT3G50210
AT3G50340
AT3G50470
AT3G50480
AT3G50630
AT3G50740
AT3G51330
AT3G51370
AT3G51420
AT3G51430
AT3G51440
AT3G51600
AT3G51730
AT3G51840
AT3G51860
AT3G51880
AT3G51950
AT3G52070
AT3G52072
AT3G52280
AT3G52500
AT3G52850
AT3G52870
AT3G53232
AT3G53235
AT3G53240
AT3G54010
AT3G54150
AT3G54400
AT3G54460
AT3G54500
AT3G54620
AT3G54640
AT3G54960
AT3G55110
AT3G55130
AT3G55260
AT3G55560
AT3G55740
AT3G55960
AT3G55980
AT3G56060
AT3G56140
AT3G56200
AT3G56310
AT3G56400
AT3G56590
AT3G56710
AT3G56720
AT3G57300
AT3G57330
AT3G57400
AT3G57800
AT3G57880
AT3G58490
AT3G58640
AT3G58680
AT3G58750
AT3G59060
AT3G59090
AT3G59410
AT3G59900
AT3G60130
AT3G60160
AT3G60180
AT3G60200
AT3G60260
AT3G60300
AT3G60390
AT3G60410
AT3G60420
AT3G60550
AT3G60680
AT3G60690
AT3G60910
AT3G61010
AT3G61050
AT3G61060
AT3G61150
AT3G61210
AT3G61440
AT3G61460
AT3G61470
AT3G61860
AT3G62150
AT3G62290
AT3G62550
AT3G62600
AT3G62650
AT3G62750
AT3G62770
AT3G62820
AT3G62860
AT3G63080
AT3G63200
AT3G63210
AT3G63240
AT3G63380
AT3G63390
AT4G00040
AT4G00500
AT4G00630
AT4G00750
AT4G00780
AT4G00870
AT4G01070
AT4G01250
AT4G01330
AT4G01610
AT4G01670
AT4G01680
AT4G01810
AT4G01870
AT4G02010
AT4G02050
AT4G02360
AT4G02520
AT4G02640
AT4G02770
AT4G02860
AT4G03030
AT4G03960
AT4G04040
AT4G04223
AT4G04620
AT4G04740
AT4G04830
AT4G04955
AT4G04960
AT4G04970
AT4G05040
AT4G05130
AT4G05320
AT4G05390
AT4G06744
AT4G06746
AT4G08040
AT4G08470
AT4G08540
AT4G10265
AT4G10270
AT4G11170
AT4G11360
AT4G11820
AT4G11840
AT4G11960
AT4G12290
AT4G12300
AT4G12340
AT4G12390
AT4G12470
AT4G13030
AT4G13040
AT4G13395
AT4G13410
AT4G13494
AT4G13495
AT4G13830
AT4G14270
AT4G14450
AT4G14465
AT4G14930
AT4G15233
AT4G15260
AT4G15530
AT4G15540
AT4G15545
AT4G15550
AT4G15560
AT4G15760
AT4G15910
AT4G16130
AT4G16250
AT4G16260
AT4G16370
AT4G16380
AT4G16500
AT4G16520
AT4G16670
AT4G16680
AT4G16760
AT4G16770
AT4G16780
AT4G16990
AT4G17070
AT4G17250
AT4G17460
AT4G17470
AT4G17790
AT4G17830
AT4G17840
AT4G17870
AT4G17900
AT4G17940
AT4G18010
AT4G18205
AT4G18220
AT4G18250
AT4G18340
AT4G18540
AT4G18670
AT4G19170
AT4G19370
AT4G19400
AT4G19410
AT4G19430
AT4G19520
AT4G19530
AT4G19700
AT4G19820
AT4G19860
AT4G19880
AT4G20110
AT4G20850
AT4G20860
AT4G21280
AT4G21326
AT4G21400
AT4G21410
AT4G21680
AT4G21810
AT4G21830
AT4G21870
AT4G21910
AT4G21960
AT4G21980
AT4G22130
AT4G22290
AT4G22470
AT4G22485
AT4G22505
AT4G22510
AT4G22513
AT4G22530
AT4G22690
AT4G23100
AT4G23330
AT4G23400
AT4G23470
AT4G23820
AT4G23890
AT4G24020
AT4G24026
AT4G24030
AT4G24040
AT4G24110
AT4G24500
AT4G25110
AT4G25260
AT4G25390
AT4G25570
AT4G25620
AT4G25780
AT4G25940
AT4G26070
AT4G26160
AT4G26200
AT4G26530
AT4G26950
AT4G27140
AT4G27300
AT4G27310
AT4G27450
AT4G27710
AT4G27730
AT4G27900
AT4G28085
AT4G28240
AT4G28710
AT4G28720
AT4G29010
AT4G29100
AT4G29380
AT4G30080
AT4G30270
AT4G30450
AT4G30690
AT4G30900
AT4G30993
AT4G31380
AT4G31430
AT4G31500
AT4G31820
AT4G31860
AT4G32150
AT4G32250
AT4G32280
AT4G32290
AT4G32690
AT4G32760
AT4G32850
AT4G32870
AT4G32920
AT4G32980
AT4G33000
AT4G33070
AT4G33240
AT4G33380
AT4G33420
AT4G33560
AT4G33565
AT4G33670
AT4G33700
AT4G34030
AT4G34060
AT4G34100
AT4G34180
AT4G34200
AT4G34230
AT4G34370
AT4G34530
AT4G34610
AT4G34710
AT4G34890
AT4G34920
AT4G34950
AT4G35180
AT4G35230
AT4G35270
AT4G35480
AT4G35600
AT4G35630
AT4G35750
AT4G35770
AT4G35790
AT4G35830
AT4G36030
AT4G36032
AT4G36040
AT4G36380
AT4G36400
AT4G36410
AT4G36570
AT4G36730
AT4G36750
AT4G36760
AT4G36770
AT4G36790
AT4G36800
AT4G36850
AT4G36860
AT4G36870
AT4G36980
AT4G37080
AT4G37260
AT4G37300
AT4G37310
AT4G37370
AT4G37409
AT4G37410
AT4G37440
AT4G37520
AT4G37530
AT4G37540
AT4G37560
AT4G37580
AT4G37590
AT4G37770
AT4G37870
AT4G37980
AT4G38240
AT4G38540
AT4G38545
AT4G38800
AT4G38932
AT4G39230
AT4G39270
AT4G39400
AT4G39675
AT4G39800
AT4G39850
AT4G39900
AT4G40060
AT4G40065
AT5G01210
AT5G01215
AT5G01720
AT5G01740
AT5G01750
AT5G01760
AT5G01780
AT5G01810
AT5G01830
AT5G01840
AT5G01850
AT5G01900
AT5G01920
AT5G01930
AT5G01960
AT5G02200
AT5G02502
AT5G02540
AT5G02760
AT5G02810
AT5G02880
AT5G03110
AT5G03140
AT5G03200
AT5G03310
AT5G03460
AT5G03630
AT5G03668
AT5G03670
AT5G03730
AT5G03830
AT5G04040
AT5G04590
AT5G04950
AT5G05230
AT5G05250
AT5G05435
AT5G05440
AT5G05460
AT5G05610
AT5G05690
AT5G05730
AT5G05800
AT5G06100
AT5G06130
AT5G06260
AT5G06265
AT5G06280
AT5G06340
AT5G06370
AT5G07010
AT5G07100
AT5G07200
AT5G07240
AT5G07340
AT5G07360
AT5G07440
AT5G07460
AT5G07580
AT5G07690
AT5G07830
AT5G08130
AT5G08170
AT5G08240
AT5G08330
AT5G08380
AT5G08565
AT5G08590
AT5G08760
AT5G08790
AT5G09440
AT5G09460
AT5G09461
AT5G09462
AT5G09463
AT5G09670
AT5G09672
AT5G09805
AT5G09830
AT5G10040
AT5G10170
AT5G10290
AT5G10610
AT5G10740
AT5G10860
AT5G10960
AT5G11350
AT5G11580
AT5G11670
AT5G11840
AT5G11850
AT5G12040
AT5G12050
AT5G12110
AT5G12170
AT5G12200
AT5G13010
AT5G13080
AT5G13180
AT5G13330
AT5G13550
AT5G13740
AT5G13760
AT5G13770
AT5G13980
AT5G14120
AT5G14230
AT5G14800
AT5G14880
AT5G14920
AT5G14930
AT5G15120
AT5G15410
AT5G15740
AT5G15845
AT5G15850
AT5G15860
AT5G16030
AT5G16110
AT5G16120
AT5G16150
AT5G16160
AT5G16170
AT5G16180
AT5G16200
AT5G16370
AT5G16400
AT5G16410
AT5G16470
AT5G17380
AT5G17860
AT5G17880
AT5G17890
AT5G18130
AT5G18140
AT5G18170
AT5G18490
AT5G18630
AT5G18640
AT5G18840
AT5G19120
AT5G19140
AT5G19150
AT5G19180
AT5G19190
AT5G19330
AT5G19550
AT5G19860
AT5G19940
AT5G20000
AT5G20250
AT5G20400
AT5G20935
AT5G20950
AT5G21020
AT5G21100
AT5G21105
AT5G21160
AT5G21170
AT5G21280
AT5G21930
AT5G22090
AT5G22580
AT5G22730
AT5G23050
AT5G23210
AT5G23280
AT5G23340
AT5G23350
AT5G23440
AT5G23510
AT5G23670
AT5G23820
AT5G24210
AT5G24450
AT5G24490
AT5G24670
AT5G24870
AT5G25210
AT5G25270
AT5G25280
AT5G25340
AT5G25560
AT5G25630
AT5G25880
AT5G25900
AT5G26200
AT5G26600
AT5G26980
AT5G27030
AT5G27380
AT5G27600
AT5G27670
AT5G27830
AT5G28020
AT5G28770
AT5G33290
AT5G35370
AT5G35560
AT5G35700
AT5G36220
AT5G36910
AT5G36925
AT5G36930
AT5G37020
AT5G37070
AT5G37720
AT5G38150
AT5G38850
AT5G39530
AT5G39610
AT5G39890
AT5G40240
AT5G40610
AT5G40630
AT5G40760
AT5G41120
AT5G41260
AT5G41370
AT5G41580
AT5G41590
AT5G41600
AT5G41761
AT5G41800
AT5G42300
AT5G42530
AT5G42540
AT5G42620
AT5G42870
AT5G42980
AT5G43310
AT5G43330
AT5G43440
AT5G43920
AT5G44090
AT5G44130
AT5G44190
AT5G44260
AT5G44510
AT5G44720
AT5G45110
AT5G45250
AT5G45380
AT5G45500
AT5G45510
AT5G45650
AT5G45820
AT5G46110
AT5G46180
AT5G46190
AT5G46250
AT5G46330
AT5G46450
AT5G46490
AT5G47070
AT5G47140
AT5G47180
AT5G47250
AT5G47370
AT5G47610
AT5G48120
AT5G48160
AT5G48412
AT5G48430
AT5G48530
AT5G48540
AT5G48930
AT5G49100
AT5G49230
AT5G49360
AT5G49690
AT5G49730
AT5G49740
AT5G49950
AT5G50130
AT5G50950
AT5G51070
AT5G51290
AT5G51690
AT5G51810
AT5G51830
AT5G51970
AT5G52240
AT5G52430
AT5G52450
AT5G52780
AT5G52860
AT5G53160
AT5G53330
AT5G53420
AT5G53430
AT5G53450
AT5G53550
AT5G53750
AT5G53890
AT5G53980
AT5G54080
AT5G54160
AT5G54390
AT5G54510
AT5G54520
AT5G54770
AT5G54810
AT5G55120
AT5G55390
AT5G55620
AT5G55810
AT5G55860
AT5G55910
AT5G55930
AT5G56040
AT5G56220
AT5G56260
AT5G56460
AT5G56500
AT5G56610
AT5G56870
AT5G57220
AT5G57340
AT5G57550
AT5G57580
AT5G57655
AT5G57660
AT5G57760
AT5G57770
AT5G57780
AT5G57785
AT5G57887
AT5G57940
AT5G58090
AT5G58200
AT5G58375
AT5G58390
AT5G58520
AT5G58650
AT5G59080
AT5G59440
AT5G59540
AT5G59730
AT5G59732
AT5G59770
AT5G59780
AT5G59830
AT5G59960
AT5G60600
AT5G60800
AT5G60840
AT5G60950
AT5G61060
AT5G61190
AT5G61250
AT5G61270
AT5G61500
AT5G61510
AT5G61560
AT5G61600
AT5G61610
AT5G62280
AT5G62360
AT5G62390
AT5G62560
AT5G62670
AT5G62900
AT5G62930
AT5G63620
AT5G63710
AT5G63790
AT5G64100
AT5G64110
AT5G64120
AT5G64180
AT5G64190
AT5G64240
AT5G64250
AT5G64260
AT5G64370
AT5G64440
AT5G64510
AT5G64570
AT5G64572
AT5G65110
AT5G65280
AT5G65310
AT5G65380
AT5G65450
AT5G65640
AT5G65730
AT5G65750
AT5G65760
AT5G66030
AT5G66040
AT5G66080
AT5G66120
AT5G66240
AT5G66330
AT5G66420
AT5G66590
AT5G66630
AT5G66910
AT5G66985
AT5G67160
AT5G67360
AT5G67370
AT5G67390
AT5G67455
AT5G67470
AT5G67480
AT5G67488
AT5G67490
AT5G67520
AT1G01140
AT1G01448
AT1G01450
AT1G02170
AT1G02300
AT1G03000
AT1G03140
AT1G03280
AT1G03740
AT1G05835
AT1G05840
AT1G06110
AT1G06130
AT1G07080
AT1G07128
AT1G07130
AT1G07280
AT1G07440
AT1G07670
AT1G09560
AT1G09970
AT1G10585
AT1G11020
AT1G11360
AT1G12250
AT1G12790
AT1G12810
AT1G13100
AT1G14310
AT1G14860
AT1G14970
AT1G15060
AT1G15290
AT1G16110
AT1G16180
AT1G16220
AT1G16350
AT1G16670
AT1G17210
AT1G17490
AT1G17980
AT1G18260
AT1G18500
AT1G19020
AT1G19130
AT1G19396
AT1G20225
AT1G20620
AT1G20920
AT1G21350
AT1G21460
AT1G21640
AT1G21760
AT1G22060
AT1G23050
AT1G23052
AT1G23180
AT1G23780
AT1G25375
AT1G26270
AT1G26670
AT1G27030
AT1G27520
AT1G27590
AT1G27750
AT1G28320
AT1G28530
AT1G29260
AT1G29355
AT1G29357
AT1G30330
AT1G30420
AT1G30500
AT1G31170
AT1G31740
AT1G32190
AT1G32200
AT1G32460
AT1G32700
AT1G33055
AT1G33060
AT1G33780
AT1G34300
AT1G35420
AT1G35670
AT1G36070
AT1G36980
AT1G46768
AT1G47970
AT1G48430
AT1G49050
AT1G49710
AT1G49730
AT1G50040
AT1G50410
AT1G50660
AT1G51160
AT1G51170
AT1G51390
AT1G52200
AT1G52320
AT1G52340
AT1G53450
AT1G53910
AT1G54115
AT1G54340
AT1G55310
AT1G55850
AT1G56140
AT1G56200
AT1G58602
AT1G61360
AT1G61660
AT1G63290
AT1G64040
AT1G65070
AT1G65590
AT1G65720
AT1G65820
AT1G66370
AT1G66900
AT1G67080
AT1G67280
AT1G67325
AT1G67560
AT1G68700
AT1G68710
AT1G68862
AT1G68920
AT1G69340
AT1G69780
AT1G70620
AT1G70980
AT1G71080
AT1G71528
AT1G71530
AT1G71860
AT1G71980
AT1G72650
AT1G72820
AT1G72900
AT1G72940
AT1G73950
AT1G74920
AT1G74940
AT1G75330
AT1G75380
AT1G75950
AT1G76420
AT1G76610
AT1G77420
AT1G77760
AT1G78540
AT1G78830
AT1G78895
AT1G78920
AT1G79770
AT1G80260
AT1G80420
AT1G80600
AT1G80670
AT1G80780
AT2G01100
AT2G01980
AT2G02360
AT2G02770
AT2G02810
AT2G03530
AT2G04890
AT2G06025
AT2G14255
AT2G14260
AT2G15390
AT2G15680
AT2G16790
[truncated: 378 more rows]
