# Supplementary material for: RD26 mediates crosstalk between drought and brassinosteroid signalling pathways
Source: Nat Commun. 2017 Feb 24;8:14573. doi: 10.1038/ncomms14573 (PMC5333127; doi:10.1038/ncomms14573)
Supplement: Supplementary Data 3 — List of BR-induced genes revealed by microarrays. The BR-induced genes in seedling or adult plants derived from previous microarray studies. The original data were also reanalyzed as described in Methods section. [file ncomms14573-s4.xlsx]

## Sheet: Sheet1
Supplementary Data 3. List of BR-induced genes revealed by microarrays. The BR-induced genes in seedling or adult plants derived from previous microarray studies (ref. 24, 45-49). The original data were also reanalyzed as described in Methods section
BR-induced (2547) by microarrays
AT2G07783
AT2G07708
AT4G28710
AT3G14210
AT1G59900
AT1G72380
AT2G10940
AT4G27470
AT5G37300
AT1G04480
AT5G67200
AT2G27510
AT2G07715
AT1G07590
AT3G18230
AT3G18050
AT5G49740
AT5G49730
AT2G21330
AT1G31320
AT5G11550
AT3G22120
AT1G33680
AT4G37890
AT5G51300
AT1G12090
AT5G57170
AT3G44200
AT3G15000
AT4G38580
AT1G14610
AT5G44260
AT5G09590
AT1G33700
AT1G80810
AT2G07722
AT5G59250
AT2G40970
AT1G68890
AT1G64355
AT3G57650
AT4G20440
AT2G45910
AT5G61770
AT1G35180
AT1G35170
AT1G14900
AT1G76490
AT1G01320
AT5G11280
AT2G38170
AT2G28790
AT1G22990
AT1G48150
AT1G50780
AT3G49470
AT5G42190
AT3G23920
AT4G36040
AT1G21680
AT3G14860
AT4G24510
AT2G35795
AT5G52980
AT3G01860
AT4G40050
AT5G13780
AT2G21860
AT2G26340
AT3G26520
AT4G08460
AT5G56600
AT4G31200
AT1G15140
AT5G19480
AT4G10070
AT3G08650
AT1G56190
AT2G33450
AT4G39980
AT4G29870
AT1G05020
AT1G03750
AT4G27730
AT1G01770
AT1G63500
AT2G15570
AT5G58260
AT1G18650
AT5G14680
AT1G54860
AT3G54650
AT1G22750
AT5G01890
AT1G45230
AT3G14240
AT4G31930
AT5G13480
AT3G27870
AT5G47760
AT5G07030
AT1G49010
AT4G30930
AT3G03450
AT2G04570
AT1G65230
AT2G38530
AT2G03050
AT4G38970
AT5G11010
AT2G48100
AT4G08690
AT4G08685
AT5G11110
AT5G64550
AT4G33010
AT3G48680
AT3G09690
AT5G08300
AT1G16240
AT1G70000
AT3G08940
AT5G46700
AT5G43030
AT3G27650
AT1G29430
AT5G27780
AT1G45616
AT5G50570
AT5G50670
AT3G59950
AT1G21110
AT1G61500
AT2G29120
AT5G10400
AT4G35840
AT5G37950
AT5G38010
AT1G67320
AT3G50410
AT1G18620
AT1G19350
AT1G75080
AT5G18860
AT5G18890
AT5G41410
AT4G27760
AT3G29030
AT3G10525
AT5G15050
AT3G07650
AT1G29050
AT1G70280
AT5G45440
AT5G45490
AT5G23240
AT2G21300
AT5G15210
AT4G26650
AT4G16120
AT1G18580
AT2G44770
AT1G12240
AT2G20780
AT2G18510
AT1G06350
AT1G06360
AT4G14360
AT2G32450
AT1G13860
AT2G03480
AT5G11980
AT4G35310
AT3G51670
AT3G10630
AT4G17890
AT5G20900
AT4G37680
AT4G38320
AT1G03150
AT5G12850
AT1G71410
AT1G76090
AT3G51550
AT2G01070
AT4G30500
AT5G09410
AT3G24350
AT3G53520
AT3G57790
AT2G21160
AT1G14830
AT1G56580
AT2G06925
AT5G51400
AT1G31940
AT4G26430
AT5G58110
AT4G38040
AT3G01340
AT5G03120
AT1G59500
AT4G19120
AT5G61570
AT3G50570
AT1G01120
AT4G23070
AT5G65610
AT5G15290
AT5G09870
AT5G20270
AT1G52290
AT3G59350
AT4G39840
AT4G00360
AT5G41900
AT2G42850
AT1G07720
AT4G15290
AT5G47540
AT5G44050
AT2G41090
AT3G50140
AT1G01130
AT5G11740
AT1G64330
AT4G14680
AT2G41940
AT4G30340
AT3G54510
AT1G12460
AT1G52250
AT3G05150
AT1G21820
AT5G26734
AT1G58340
AT3G16700
AT4G26260
AT3G06990
AT2G23130
AT5G14340
AT1G59710
AT5G62730
AT3G12580
AT2G32540
AT2G02170
AT3G50240
AT5G59000
AT1G45688
AT5G56750
AT1G05810
AT3G53620
AT3G23820
AT5G64740
AT5G13400
AT1G50890
AT2G02860
AT5G03520
AT5G01710
AT5G17640
AT5G56170
AT1G76690
AT4G30996
AT2G01190
AT1G01540
AT1G04200
AT1G13090
AT1G13250
AT1G13590
AT1G15260
AT1G32640
AT1G32930
AT1G44810
AT1G54926
AT1G55545
AT1G64950
AT1G68780
AT1G70700
AT1G74290
AT1G74890
AT1G75680
AT2G05940
AT2G14100
AT2G19580
AT2G20080
AT2G21140
AT2G21190
AT2G26580
AT2G29920
AT2G33460
AT2G35870
AT2G40090
AT2G40270
AT2G42160
AT2G45340
AT2G47240
AT3G02250
AT3G14380
AT3G14510
AT3G23470
AT3G24515
AT3G26970
AT3G29170
AT3G43400
AT3G47310
AT3G49640
AT3G51810
AT3G56730
AT3G57420
AT4G12580
AT4G23060
AT5G05410
AT5G08190
AT5G15920
AT5G18150
AT5G23850
AT5G25110
AT5G45950
AT5G46790
AT5G48870
AT5G50900
AT5G51620
AT5G54640
AT5G57920
AT5G58620
AT5G59350
AT5G61450
AT5G62090
AT5G63470
AT1G23030
AT1G76680
AT1G78860
AT4G20170
AT2G15310
AT2G47130
AT2G12210
AT2G45550
AT1G34750
AT4G23010
AT2G17500
AT2G15510
AT4G17090
AT4G13310
AT3G07850
AT4G19750
AT4G19760
AT4G32540
AT2G01790
AT2G02310
AT2G14300
AT2G23500
AT2G30810
AT2G40290
AT4G13610
AT2G19130
AT4G21380
AT1G61140
AT5G23270
AT1G23570
AT2G22620
AT2G28570
AT2G29860
AT3G47280
AT4G19720
AT1G53830
AT3G57240
AT4G15610
AT5G57550
AT1G45145
AT1G47600
AT2G23560
AT2G24850
AT2G30670
AT3G60140
AT4G01070
AT4G13890
AT4G14440
AT4G20860
AT4G39640
AT5G16990
AT2G10140
AT2G14610
AT2G16040
AT2G17840
AT3G46840
AT4G32940
AT5G02490
AT4G13290
AT1G24650
AT1G52030
AT2G04300
AT2G13790
AT2G37710
AT3G50770
AT4G13000
AT4G14640
AT4G23250
AT5G58670
AT1G30900
AT2G29330
AT2G39010
AT4G13510
AT4G24120
AT1G03370
AT1G22890
AT1G23840
AT1G47730
AT1G60030
AT1G70230
AT2G14560
AT2G15390
AT2G16630
AT2G23290
AT2G24860
AT2G25300
AT2G31120
AT2G41170
AT2G42610
AT2G43340
AT2G43920
AT2G44290
AT3G52500
AT4G14400
AT4G15630
AT4G17070
AT4G21620
AT4G26250
AT4G26950
AT4G34480
AT4G38030
AT4G39670
AT1G02920
AT1G62040
AT2G30310
AT2G30550
AT3G50760
AT2G43510
AT1G78490
AT2G37130
AT4G36430
AT1G61390
AT2G28960
AT4G16190
AT4G35600
AT1G50420
AT2G40300
AT4G04770
AT5G01600
AT1G61250
AT1G79450
AT2G01650
AT2G01670
AT2G02810
AT2G16530
AT2G25190
AT2G32210
AT2G36820
AT2G38200
AT2G38740
AT4G12850
AT4G14390
AT4G21240
AT4G24970
AT4G33100
AT4G33910
AT4G34131
AT4G35330
AT5G44810
AT2G02250
AT1G80390
AT4G17660
AT4G23150
AT4G03900
AT1G31580
AT1G55660
AT1G65160
AT4G13700
AT4G37800
AT2G32680
AT4G12720
AT4G39510
AT1G65790
AT3G46090
AT2G16960
AT1G16420
AT1G65550
AT2G37440
AT2G47080
AT3G52430
AT4G39030
AT1G04220
AT2G18690
AT2G23170
AT2G34080
AT4G03420
AT4G13790
AT4G37390
AT5G44440
AT5G49630
AT5G64100
AT1G74650
AT2G02850
AT4G30170
AT2G44390
AT4G18430
AT4G21830
AT4G01080
AT2G19670
AT1G78820
AT1G78830
AT3G16240
AT1G64760
AT2G19440
AT4G17900
AT5G39840
AT1G76110
AT5G41740
AT5G41750
AT1G07135
AT4G23400
AT1G78850
AT5G47560
AT4G12510
AT4G12520
AT2G03350
AT2G32530
AT5G09820
AT5G02160
AT1G06840
AT2G22890
AT3G17770
AT3G27390
AT2G20180
AT5G38850
AT4G23240
AT1G08980
AT3G62110
AT3G28460
AT4G03340
AT1G49620
AT3G10640
AT3G07340
AT4G14500
AT2G39260
AT5G35330
AT1G67310
AT1G27090
AT4G28310
AT3G15060
AT4G09640
AT5G59240
AT1G64460
AT2G46550
AT1G72820
AT2G03730
AT4G15750
AT2G43200
AT1G30360
AT4G20380
AT5G64090
AT2G15580
AT1G48570
AT1G27170
AT1G27180
AT3G49350
AT2G28450
AT4G24670
AT4G15975
AT1G07920
AT1G07930
AT1G07940
AT5G60390
AT2G31270
AT1G62640
AT2G30980
AT2G34500
AT4G15920
AT1G20020
AT3G61260
AT5G46260
AT5G46490
AT1G57980
AT1G57990
AT3G17230
AT3G52190
AT5G05550
AT5G60690
AT2G05050
AT2G30020
AT3G27140
AT4G08260
AT3G29240
AT5G14105
AT1G30250
AT2G39800
AT3G55610
AT5G10700
AT2G30500
AT5G06550
AT1G14685
AT1G60080
AT5G53080
AT1G08570
AT3G02130
AT5G19770
AT5G19780
AT1G33600
AT5G64830
AT1G75180
AT3G55280
AT1G69430
AT4G32410
AT4G30200
AT4G04700
AT3G16620
AT5G49810
AT1G02190
AT3G60290
AT2G24500
AT5G14520
AT5G10480
AT2G16900
AT5G65480
AT5G49980
AT1G44960
AT4G27860
AT3G13780
ATMG00530
AT2G07776
AT5G10540
AT5G45000
AT1G15940
AT2G39720
AT1G14560
AT1G49820
AT4G25250
AT1G55090
AT3G63260
AT3G17430
AT1G76120
AT5G10550
AT3G50270
AT3G55390
AT3G02530
AT5G12410
AT5G57180
AT4G30470
AT3G05890
AT1G18890
AT3G02880
AT5G06440
AT3G05910
AT4G08930
AT4G01400
AT1G57680
AT1G04830
AT3G47960
AT2G25520
AT5G55910
AT1G53380
AT1G62960
AT1G72970
AT1G76180
AT5G64850
AT3G07090
AT1G65295
AT4G34260
AT4G23570
AT1G29980
AT1G71720
AT3G63120
AT4G38790
AT4G02600
AT3G03050
AT3G09100
AT5G40450
AT4G21810
AT3G55430
AT2G42760
AT1G72510
AT2G09970
AT4G17870
AT3G15810
AT1G61640
AT5G17060
AT4G30210
AT5G47050
AT3G26744
AT5G16190
AT1G21880
AT5G65470
AT3G02350
AT5G62860
AT1G69840
AT4G15790
AT5G04020
AT3G02110
AT5G25510
AT4G28190
AT3G27540
AT1G65840
AT5G62580
AT4G04570
AT4G04540
AT5G32450
AT5G43900
AT3G03810
AT2G26910
AT4G33530
AT5G01540
AT1G27190
AT3G45010
AT3G12600
AT4G18270
AT3G07550
AT4G19030
AT4G32710
AT5G60860
AT5G01220
AT3G14270
AT1G51500
AT4G25830
AT5G65730
AT4G07960
AT1G15210
AT2G39710
AT5G22770
AT5G22780
AT2G35470
AT1G65920
AT5G05180
AT4G09030
AT4G25000
AT2G28810
AT1G09660
AT5G10380
AT3G62600
AT5G20840
AT4G08150
AT2G20740
AT5G20150
AT5G36250
AT1G58440
AT1G04050
AT5G03345
AT1G76340
AT1G68580
AT5G57910
AT5G40780
AT5G24010
AT5G36290
AT1G42540
ATMG00280
AT2G07732
AT1G68910
AT5G62680
AT1G52000
AT5G08080
AT4G04350
AT5G35750
AT2G30360
AT2G44140
AT3G20310
AT5G67280
AT5G18400
AT1G20440
AT4G05260
AT4G35985
AT2G45970
AT4G34990
AT3G48780
AT3G48790
ATMG01200
AT3G59300
AT3G59310
AT3G59320
AT5G38700
AT3G53400
AT5G10320
AT1G70985
AT3G49670
AT3G59340
AT1G06520
AT5G01340
AT1G55910
AT5G24530
AT3G19970
AT1G19010
AT5G01050
AT5G01040
AT1G08930
AT1G21080
AT5G12080
AT4G28480
AT1G67480
AT3G09350
AT3G54120
AT2G20130
AT2G20120
AT3G10190
AT2G06000
AT4G11830
AT1G20515
AT5G53310
AT2G47540
AT1G20640
AT5G42320
AT5G54780
AT2G40280
AT1G51660
AT2G26440
AT5G24290
AT1G72920
AT4G35540
AT3G08600
AT5G20790
AT3G14570
AT4G30790
AT3G17440
AT1G08510
AT3G11280
AT5G45840
AT1G16190
AT2G13800
AT5G62140
AT5G62550
AT1G72070
AT2G47930
AT5G64030
AT3G58860
AT1G27950
AT5G60970
AT5G11700
AT1G35250
AT5G49350
AT3G15830
AT3G15820
AT1G19835
AT4G00300
AT1G50290
AT3G21310
AT3G52360
AT3G02180
AT1G68060
AT2G01680
AT5G40830
AT1G55860
AT1G70320
AT4G05060
AT1G66260
AT2G32860
AT3G60800
AT1G17360
AT1G26650
AT4G21760
AT4G25360
AT5G56540
AT1G22335
AT1G27910
AT4G38420
AT5G10760
AT1G65870
AT5G39340
AT1G18330
AT1G03080
AT1G20350
AT1G73010
AT1G08050
AT2G45900
AT3G46010
AT2G48030
AT1G18810
AT2G31110
AT3G22600
AT1G75220
AT1G11890
AT5G04480
AT3G53210
AT3G45700
AT1G79340
AT1G33420
AT3G55360
AT5G43400
AT5G43390
AT2G28520
AT1G57620
AT1G28690
AT3G23450
AT1G50040
AT2G23760
AT5G35735
AT5G65520
AT4G00340
AT3G19200
AT4G16140
AT5G52210
AT4G24370
AT5G61240
AT3G02570
AT3G53710
AT1G15370
AT3G46590
AT1G17830
AT5G07080
AT1G27440
AT1G70900
AT4G14760
AT1G14330
AT1G18610
AT3G50280
AT1G29310
AT4G28720
AT4G16230
AT3G27170
AT3G23310
AT4G27040
AT5G46050
AT2G39480
AT2G47270
AT1G28240
AT5G16000
AT3G26670
AT4G33300
AT1G54690
AT2G33520
AT3G19570
AT5G17600
AT3G43740
AT3G28210
AT5G16540
AT2G03280
AT4G26850
AT1G80380
AT5G39440
AT5G28880
AT1G25320
AT5G38560
AT1G64200
AT1G76450
AT2G29550
AT1G14220
AT1G23480
AT3G25140
AT5G25140
AT1G79930
AT1G79920
AT4G19140
AT3G50400
AT3G26850
AT4G29990
AT3G51470
AT5G05820
AT2G35300
AT3G50530
AT2G38760
AT1G14910
AT5G55230
AT1G22510
AT1G06780
AT2G22920
AT3G54200
AT5G17310
AT4G35560
AT5G48860
AT1G71692
AT5G48600
AT5G61110
AT5G64610
AT1G07020
AT2G01450
AT4G32020
AT2G27700
AT5G49710
AT2G43430
AT2G26770
AT3G27020
AT2G46420
AT5G50890
AT1G34640
AT2G20142
AT2G20145
AT5G19500
AT4G10920
AT1G53430
AT1G70850
AT5G18290
AT1G64440
AT5G01620
AT5G24810
AT5G67560
AT5G56340
AT3G27670
AT1G71890
AT2G46600
AT2G24420
AT2G27810
AT2G20410
AT4G34600
AT5G49460
AT5G59050
AT1G47230
AT2G23420
AT4G36880
AT1G34550
AT4G30490
AT1G73177
AT4G38290
AT2G40710
AT3G50910
AT1G19160
AT5G66930
AT1G12310
AT5G17340
AT1G72240
AT4G20890
AT5G11590
AT2G17380
AT4G32300
AT3G07890
AT3G06060
AT5G62070
AT5G13200
AT1G30890
AT1G36730
AT2G25720
AT4G33640
AT3G16360
AT3G14360
AT5G03350
AT5G09470
AT3G47700
AT1G76700
AT1G11850
AT1G54923
AT5G67470
AT3G45600
AT5G15170
AT5G20730
AT1G07140
AT4G35180
AT3G17330
AT4G37640
AT1G61190
AT1G61180
AT1G61300
AT1G61310
AT5G66640
AT2G29450
AT1G10370
AT2G05590
AT4G33420
AT3G48750
AT2G25470
AT1G50700
AT3G47480
AT3G06600
AT2G04800
AT4G14580
AT5G15770
AT2G02480
AT3G13810
ATCG00730
AT5G55050
AT2G24330
AT1G64390
AT5G05200
AT1G19870
AT5G04120
AT3G47620
AT4G27910
AT1G79270
AT2G15790
AT3G55600
AT1G76950
AT1G55480
AT5G48570
AT3G05230
AT1G36050
AT2G24170
AT2G34315
AT2G15970
AT5G18580
AT3G62630
AT1G08500
AT2G33120
AT2G33110
AT2G22990
AT3G60030
AT3G54790
AT3G48570
AT5G22760
AT4G31470
AT4G18390
AT2G11810
AT1G44130
AT4G18060
AT1G60590
AT1G04910
AT1G10890
AT4G24730
AT4G36480
AT3G13880
AT3G05270
AT2G30990
AT1G68530
AT5G23580
AT2G37580
AT5G42350
AT5G42360
AT3G57070
AT5G16390
AT1G71696
AT2G39140
AT5G63220
AT3G46180
AT5G36260
AT1G13080
ATMG00730
AT2G07687
AT4G34220
AT3G09960
AT5G16730
AT1G64530
AT3G48760
AT4G19160
AT2G04280
AT3G19540
AT5G02170
AT3G18820
AT2G39630
AT2G27150
AT2G32090
AT2G39550
AT2G27130
AT3G15350
AT5G40880
AT5G49200
AT5G45430
ATMG00580
AT5G07180
AT2G21600
AT1G14345
AT1G02660
AT1G02860
AT1G03090
AT1G03520
AT1G03590
AT1G03850
AT1G03870
AT1G04040
AT1G04240
AT1G05000
AT1G05575
AT1G07160
AT1G07520
AT1G09070
AT1G09160
AT1G09460
AT1G09570
AT1G09575
AT1G09750
AT1G10140
AT1G10150
AT1G10550
AT1G10740
AT1G11050
AT1G11260
AT1G11310
AT1G11380
AT1G11545
AT1G12220
AT1G12500
AT1G12780
AT1G13210
AT1G13700
AT1G14290
AT1G14370
AT1G14480
AT1G14540
AT1G14740
AT1G15010
AT1G15580
AT1G15670
AT1G15890
AT1G16130
AT1G16170
AT1G16390
AT1G17060
AT1G17620
AT1G18390
AT1G18400
AT1G19330
AT1G19380
AT1G19770
AT1G20010
AT1G20190
AT1G20650
AT1G20823
AT1G20840
AT1G21010
AT1G21100
AT1G21120
AT1G21130
AT1G21830
AT1G21910
AT1G21920
AT1G22530
AT1G22550
AT1G23390
AT1G23710
AT1G23870
AT1G24140
AT1G24150
AT1G25400
AT1G25550
AT1G26800
AT1G26960
AT1G27100
AT1G27200
AT1G27210
AT1G27290
AT1G27460
AT1G27770
AT1G27960
AT1G28280
AT1G28330
AT1G28600
AT1G29440
AT1G29450
AT1G29460
AT1G29490
AT1G29500
AT1G29510
AT1G29660
AT1G29690
AT1G30370
AT1G30690
AT1G30820
AT1G31350
AT1G32920
AT1G33240
AT1G33590
AT1G35140
AT1G41830
AT1G42990
AT1G48480
AT1G49200
AT1G49210
AT1G49500
AT1G49600
AT1G49840
AT1G50460
AT1G50740
AT1G51700
AT1G52830
AT1G53170
AT1G53730
AT1G54120
AT1G54740
AT1G55330
AT1G55450
AT1G56510
AT1G56720
AT1G58420
AT1G59590
AT1G59910
AT1G61100
AT1G61170
AT1G61667
AT1G61900
AT1G63750
AT1G64380
AT1G64640
AT1G64670
AT1G64980
AT1G65010
AT1G65310
AT1G65390
AT1G65490
AT1G66090
AT1G66150
AT1G66160
AT1G66180
AT1G66350
AT1G66940
AT1G67050
AT1G67470
AT1G67910
AT1G68330
AT1G68410
AT1G68440
AT1G68670
AT1G68840
AT1G69490
AT1G69530
AT1G69890
AT1G70290
AT1G70420
AT1G70520
AT1G71697
AT1G71880
AT1G72060
AT1G72150
AT1G72520
AT1G72900
AT1G73500
AT1G73540
AT1G73805
AT1G73830
AT1G74450
AT1G74670
AT1G74840
AT1G74870
AT1G75020
AT1G75240
AT1G75780
AT1G76160
AT1G76600
AT1G76890
AT1G77210
AT1G78070
AT1G78240
AT1G78450
AT1G79670
AT1G79700
AT1G80280
AT1G80440
AT1G80920
AT2G01180
AT2G01300
AT2G02710
AT2G03710
AT2G04240
AT2G06850
AT2G14890
AT2G14900
AT2G15090
AT2G15890
AT2G16280
AT2G17040
AT2G17880
AT2G18010
AT2G18300
AT2G18700
AT2G19460
AT2G19620
AT2G19800
AT2G19810
AT2G19880
AT2G20670
AT2G20960
AT2G21660
AT2G22300
AT2G22810
AT2G22830
AT2G23270
AT2G23320
AT2G23810
AT2G24160
AT2G24240
AT2G24550
AT2G24600
AT2G25200
AT2G25735
AT2G25900
AT2G26190
AT2G26530
AT2G26560
AT2G26710
AT2G26980
AT2G27050
AT2G27830
AT2G28305
AT2G28400
AT2G28630
AT2G29300
AT2G29340
AT2G29670
AT2G30010
AT2G30250
AT2G30600
AT2G30930
AT2G31730
AT2G31810
AT2G31880
AT2G32150
AT2G32800
AT2G33330
AT2G33570
AT2G33580
AT2G33830
AT2G34300
AT2G34510
AT2G34650
AT2G34770
AT2G35710
AT2G35880
AT2G36220
AT2G36400
AT2G36410
AT2G36690
AT2G37380
AT2G37430
AT2G37640
AT2G37940
AT2G37950
AT2G38400
AT2G38470
AT2G38480
AT2G39650
AT2G40000
AT2G40140
AT2G40610
AT2G41010
AT2G41100
AT2G41430
AT2G41540
AT2G41560
AT2G41640
AT2G41820
AT2G41880
AT2G42580
AT2G43290
AT2G44080
AT2G44130
AT2G44230
AT2G44370
AT2G44490
AT2G44500
AT2G44740
AT2G44840
AT2G45170
AT2G45400
AT2G46330
AT2G46710
AT2G47060
AT2G47070
AT3G01290
AT3G01650
AT3G02040
AT3G02070
AT3G02170
AT3G02800
AT3G03830
AT3G03840
AT3G04210
AT3G04640
AT3G05200
AT3G05320
AT3G05490
AT3G05800
AT3G05900
AT3G06070
AT3G06450
AT3G06770
AT3G07010
AT3G07350
AT3G07470
AT3G07540
AT3G10930
AT3G11650
AT3G12110
AT3G12610
AT3G12630
AT3G12700
AT3G13430
AT3G13450
AT3G13520
AT3G13740
AT3G13750
AT3G14050
AT3G14090
AT3G15450
AT3G15530
AT3G15540
AT3G15630
AT3G15760
AT3G16370
AT3G16720
AT3G16850
AT3G17090
AT3G17510
AT3G18560
AT3G18690
AT3G18830
AT3G19030
AT3G19580
AT3G19930
AT3G21780
AT3G23750
AT3G24530
AT3G25600
AT3G25900
AT3G26320
AT3G26490
AT3G26510
AT3G26700
AT3G26740
AT3G26910
AT3G26980
AT3G28180
AT3G28200
AT3G28270
AT3G28340
AT3G28910
AT3G29035
AT3G29670
AT3G30775
AT3G43720
AT3G44260
AT3G45640
AT3G45960
AT3G45970
AT3G46600
AT3G46620
AT3G47160
AT3G47570
AT3G47600
AT3G48090
AT3G48100
AT3G48360
AT3G49530
AT3G50260
AT3G50560
AT3G50950
AT3G51660
AT3G52400
AT3G52480
AT3G52840
AT3G54000
AT3G54030
AT3G54810
AT3G55450
AT3G55840
AT3G55980
AT3G56000
AT3G56880
AT3G57040
AT3G57450
AT3G57530
AT3G58120
AT3G59080
AT3G59110
AT3G59940
AT3G61060
AT3G61190
AT3G62420
AT3G62550
AT3G62660
AT3G62720
AT3G62930
AT4G00400
AT4G00950
AT4G01090
AT4G01950
AT4G02075
AT4G02330
AT4G02380
AT4G02410
AT4G03110
AT4G03140
AT4G03510
AT4G05070
AT4G08950
AT4G09460
AT4G09890
AT4G09900
AT4G10925
AT4G11000
AT4G11280
AT4G11300
AT4G11360
AT4G12420
AT4G13340
AT4G14365
AT4G14560
AT4G16515
AT4G17245
AT4G17250
AT4G18340
AT4G18710
AT4G18880
AT4G18910
AT4G18970
AT4G19420
AT4G20000
AT4G20260
AT4G20780
AT4G20880
AT4G21390
AT4G22010
AT4G22780
AT4G23180
AT4G23190
AT4G23220
AT4G23270
AT4G23810
AT4G24160
AT4G24380
AT4G24570
AT4G24800
AT4G25260
AT4G26610
AT4G26670
AT4G27280
AT4G27450
AT4G27720
AT4G28270
AT4G28400
AT4G28780
AT4G29780
AT4G29950
AT4G30290
AT4G30610
AT4G31000
AT4G31050
AT4G31550
AT4G31800
AT4G32060
AT4G33050
AT4G33790
AT4G34138
AT4G34150
AT4G34160
AT4G34770
AT4G35470
AT4G35750
AT4G35770
AT4G36110
AT4G36540
AT4G36550
AT4G36670
AT4G37240
AT4G37610
AT4G38400
AT4G38470
AT4G38550
AT4G38690
AT4G38850
AT4G39070
AT4G39830
AT5G01075
AT5G01240
AT5G02010
AT5G02020
AT5G02290
AT5G02890
AT5G03960
AT5G04040
AT5G04190
AT5G04770
AT5G04870
AT5G05190
AT5G06320
AT5G06690
AT5G06720
AT5G06930
AT5G07110
AT5G10430
AT5G10695
AT5G11000
AT5G11060
AT5G11070
AT5G12420
AT5G14120
AT5G14730
AT5G15160
AT5G15350
AT5G15870
AT5G16590
AT5G16650
AT5G16910
AT5G17300
AT5G17350
AT5G18060
AT5G18270
AT5G18490
AT5G18670
AT5G19120
AT5G20110
AT5G20230
AT5G20250
AT5G22690
AT5G22920
AT5G22940
AT5G23130
AT5G24110
AT5G24490
AT5G24570
AT5G24580
AT5G24590
AT5G25170
AT5G25190
AT5G25210
AT5G25240
AT5G25280
AT5G26740
AT5G26920
AT5G27420
AT5G37260
AT5G37770
AT5G39580
AT5G39660
AT5G39670
AT5G39860
AT5G40890
AT5G41050
AT5G41080
AT5G41100
AT5G41400
AT5G42250
AT5G42830
AT5G43700
AT5G44020
AT5G44060
AT5G44070
AT5G44670
AT5G44680
AT5G45340
AT5G45670
AT5G45750
AT5G46080
AT5G46710
AT5G46780
AT5G46910
AT5G47230
AT5G47330
AT5G47550
AT5G47910
AT5G48450
AT5G48850
AT5G49170
AT5G49360
AT5G49450
AT5G49520
AT5G50335
AT5G50915
AT5G51190
AT5G51390
AT5G51550
AT5G52750
AT5G52830
AT5G52900
AT5G53250
AT5G54380
AT5G54630
AT5G54980
AT5G55700
AT5G55970
AT5G56870
AT5G57100
AT5G57220
AT5G57560
AT5G57655
AT5G57710
AT5G57800
AT5G58120
AT5G58430
AT5G59070
AT5G59450
AT5G59550
AT5G60680
AT5G61210
AT5G61440
AT5G61520
AT5G61590
AT5G61600
AT5G62570
AT5G62630
AT5G63410
AT5G63810
AT5G64310
AT5G64330
AT5G64770
AT5G64780
AT5G65390
AT5G65810
AT5G66210
AT5G66490
AT5G66880
AT5G66920
AT5G67080
AT5G67420
AT5G67450
AT5G60920
AT5G54490
AT5G46590
AT5G43760
AT5G19140
AT5G13220
AT4G38860
AT4G38840
AT4G37450
AT4G35320
AT4G31590
AT4G30440
AT4G29520
AT4G25810
AT4G18030
AT4G15800
AT4G14750
AT4G03400
AT3G54690
AT3G44735
AT3G23730
AT3G22540
AT3G20300
AT3G18200
AT3G14370
AT3G14340
AT3G11700
AT2G45450
AT2G41420
AT2G28110
AT2G27690
AT1G77640
AT1G76670
AT1G72430
AT1G68760
AT1G61890
AT1G60890
AT1G53690
AT1G47380
AT1G44830
AT1G44350
AT1G24170
AT1G12990
AT1G04610
AT5G67060
AT5G66310
AT5G66200
AT5G65800
AT5G65440
AT5G64080
AT5G63180
AT5G62610
AT5G62220
AT5G62170
AT5G61000
AT5G60270
AT5G60200
AT5G59870
AT5G57700
AT5G55960
AT5G55730
AT5G55480
AT5G52120
AT5G52060
AT5G51460
AT5G50420
AT5G48460
AT5G48380
AT5G46280
AT5G44580
AT5G40380
AT5G35080
AT5G25810
AT5G24030
AT5G23860
AT5G19240
AT5G18280
AT5G16030
AT5G15470
AT5G14750
AT5G14450
AT5G12250
AT5G11970
AT5G11800
AT5G11160
AT5G09970
AT5G06870
AT5G06700
AT5G06530
AT5G05090
AT5G04160
AT5G03760
AT5G03530
AT5G03040
AT5G01210
AT5G01015
AT4G39990
AT4G39890
AT4G39330
AT4G35335
AT4G32350
AT4G30280
AT4G29020
AT4G27970
AT4G27430
AT4G26690
AT4G23290
AT4G23210
AT4G23130
AT4G22910
AT4G21850
AT4G21200
AT4G20320
AT4G20230
AT4G19380
AT4G18290
AT4G17340
AT4G17280
AT4G16980
AT4G16563
AT4G16480
AT4G12730
AT4G10770
AT4G03070
AT4G02540
AT4G02170
AT4G02130
AT4G01720
AT4G01220
AT4G01120
AT3G61550
AT3G58790
AT3G58620
AT3G57780
AT3G54560
AT3G53810
AT3G53650
AT3G53420
AT3G51920
AT3G50890
AT3G50830
AT3G50650
AT3G50340
AT3G49720
AT3G49220
AT3G48720
AT3G47380
AT3G46940
AT3G45230
AT3G29410
AT3G29360
AT3G26470
AT3G25110
AT3G23800
AT3G23300
AT3G22060
AT3G21190
AT3G20670
AT3G16270
AT3G16060
AT3G15480
AT3G14790
AT3G13674
AT3G13650
AT3G10720
AT3G09780
AT3G08680
AT3G08670
AT3G07000
AT3G06150
AT3G06140
AT3G05280
AT3G04630
AT3G04290
AT3G01930
AT2G47550
AT2G47440
AT2G46780
AT2G43130
AT2G42840
AT2G39130
AT2G38610
AT2G35860
AT2G35190
AT2G34930
AT2G32560
AT2G32100
AT2G30040
AT2G27920
AT2G25000
AT2G24300
AT2G23980
AT2G22900
AT2G22125
AT2G21540
AT2G21220
AT2G21200
AT2G19780
AT2G17300
AT2G17230
AT2G17120
AT2G14835
AT2G04780
AT2G02780
AT1G80080
AT1G79660
AT1G78970
AT1G78260
AT1G78170
AT1G78020
AT1G76040
AT1G75900
AT1G74690
AT1G74380
[truncated: 549 more rows]
