# Supplementary material for: RD26 mediates crosstalk between drought and brassinosteroid signalling pathways
Source: Nat Commun. 2017 Feb 24;8:14573. doi: 10.1038/ncomms14573 (PMC5333127; doi:10.1038/ncomms14573)
Supplement: Supplementary Data 4 — List of BR-repressed genes revealed by microarrays. The BR-repressed genes in seedling or adult plants derived from previous microarray studies . The original data were also reanalyzed as described in Methods section. [file ncomms14573-s5.xlsx]

## Sheet: Sheet1
Supplementary Data 4. List of BR-repressed genes revealed by microarrays. The BR-repressed genes in seedling or adult plants derived from previous microarray studies (refs. 24, 45-49) . The original data were also reanalyzed as described in Methods section.
BR-repressed (2660) by microarray
AT3G14210
AT2G27510
AT3G22120
AT1G33680
AT5G51300
AT4G38580
AT1G68890
AT4G36040
AT1G21680
AT4G10070
AT5G58260
AT1G22750
AT1G45230
AT5G51190
AT4G23180
AT1G80440
AT4G21850
AT3G58120
AT5G11000
AT1G07650
AT1G64980
AT4G30440
AT5G03040
AT3G53420
AT2G37940
AT5G15210
AT1G53730
AT2G26530
AT3G54690
AT3G16700
AT3G61550
AT3G23820
AT5G64740
AT2G31730
AT5G13400
AT1G50890
AT2G41540
AT4G16563
AT4G15800
AT5G06700
AT5G25170
AT2G02860
AT1G69890
AT1G02860
AT2G41880
AT5G03520
AT4G20780
AT5G01710
AT5G17640
AT5G56170
AT1G76690
AT5G57800
AT1G05000
AT1G33240
AT5G63410
AT4G30996
AT5G65810
AT5G22920
AT2G01190
AT2G21540
AT4G02130
AT3G47570
AT5G44060
AT1G01540
AT1G64950
AT1G23030
AT1G78860
AT2G40290
AT3G50770
AT2G43920
AT4G15630
AT2G43510
AT2G28960
AT4G35600
AT2G19670
AT1G70290
AT1G78820
AT1G78830
AT3G48360
AT2G15890
AT4G27450
AT2G23320
AT3G62550
AT2G24600
AT1G72060
AT2G26560
AT1G78850
AT4G24800
AT3G13450
AT4G02380
AT5G38850
AT5G37260
AT4G35770
AT4G05070
AT1G59870
AT4G11360
AT1G11310
AT2G26980
AT1G67310
AT1G72820
AT1G65390
AT2G41560
AT1G07920
AT1G07930
AT1G07940
AT5G60390
AT1G33590
AT1G49500
AT3G19030
AT3G17230
AT3G18560
AT3G29240
AT4G18710
AT1G60080
AT1G21130
AT1G08570
AT5G67420
AT5G18490
AT5G60680
AT3G16620
AT5G10540
AT1G55090
AT3G55390
AT5G12410
AT3G18830
AT1G69840
AT1G27190
AT4G29520
AT5G40780
AT2G40280
AT1G72070
AT2G22920
AT2G33120
AT2G33110
AT2G22990
AT3G15350
AT5G16270
AT1G09810
AT1G66580
AT5G27770
AT4G20130
AT4G18950
AT3G50360
AT3G49160
AT5G11780
AT1G59820
AT5G40250
AT1G60550
AT2G33590
AT4G25640
AT5G57390
AT3G28940
AT2G03200
AT1G04850
AT5G53550
AT4G30530
AT1G03220
AT1G03230
AT2G45500
AT3G12340
AT5G56680
AT1G70980
AT1G36370
AT3G44300
AT3G44310
AT3G19670
AT5G65790
AT2G41110
AT3G53870
AT2G31610
AT3G01390
AT4G23100
AT3G58000
AT3G30160
AT3G07370
AT3G21690
AT4G20830
AT5G64120
AT3G49810
AT2G46650
AT1G66170
AT1G20510
AT1G17860
AT4G08770
AT1G05010
AT5G66230
AT5G57060
AT2G43910
AT3G26680
AT4G30920
AT4G30910
AT1G27330
AT1G27350
AT5G48540
AT5G63780
AT4G27300
AT4G13180
AT1G28370
AT2G22870
AT1G51805
AT2G37480
AT3G23250
AT5G64050
AT1G52200
AT2G02930
AT4G02520
AT5G12340
AT4G28703
AT4G36500
AT2G04040
AT4G37370
AT2G27840
AT1G20540
AT3G46970
AT1G48450
AT3G12290
AT2G33040
AT4G20280
AT3G12640
AT1G30910
AT5G67490
AT4G35490
AT2G14260
AT2G40890
AT2G47940
AT2G30170
AT3G56680
AT4G32420
AT5G14590
AT2G16790
AT4G11190
AT3G43230
AT2G46220
AT3G51600
AT5G22620
AT1G78680
AT5G54770
AT5G51820
AT5G02480
AT2G14460
AT3G10520
AT4G36800
AT4G16830
AT1G78670
AT4G22240
AT4G04020
AT3G22150
AT2G38140
AT1G04990
AT3G47490
AT5G46250
AT1G72650
AT2G43550
AT4G24340
AT4G24350
AT3G61440
AT3G59060
AT1G03310
AT3G26290
AT3G12350
AT1G32200
AT3G50440
AT3G54110
AT1G72910
AT1G72930
AT5G54960
AT5G27110
AT1G60730
AT5G63530
AT1G67280
AT5G44210
AT5G12440
AT4G02820
AT2G28130
AT5G40610
AT4G16760
AT5G43260
AT3G44160
AT3G48620
AT5G13360
AT5G13370
AT1G73885
AT1G56200
AT2G22650
AT2G43280
AT5G21100
AT2G35540
AT1G33060
AT1G22400
AT3G18420
AT3G51780
AT5G12160
AT3G09150
AT4G16500
AT3G50685
AT1G21570
AT1G47400
AT3G21270
AT1G74510
AT5G17270
AT2G26740
AT2G26750
AT2G35450
AT3G03580
AT3G12300
AT3G60390
AT1G07440
AT5G13800
AT2G33680
AT5G08510
AT1G52530
AT4G12280
AT4G12290
AT1G30410
AT1G30420
AT2G23690
AT5G66550
AT1G05670
AT1G21400
AT5G34780
AT5G60800
AT3G13380
AT1G35290
AT5G15300
AT2G36770
AT2G36780
AT2G12190
AT1G64940
AT3G57130
AT3G60160
AT3G60970
AT1G09500
AT5G49310
AT1G60300
AT1G60340
AT5G38930
AT3G04320
AT1G74500
AT5G23010
AT5G54510
AT3G62280
AT3G44610
AT1G54890
AT3G27950
AT1G06180
AT4G39940
AT2G03760
AT1G17180
AT5G10510
AT4G00080
AT3G51290
AT5G24070
AT2G25980
AT5G06860
AT1G73620
AT1G27730
AT2G33710
AT4G27410
AT2G38940
AT1G49030
AT3G17610
AT1G50060
AT4G16370
AT4G39950
AT3G15240
AT2G46740
AT1G28530
AT1G56680
AT3G48970
AT5G53450
AT3G23290
AT1G59940
AT3G52540
AT5G60760
AT2G20515
AT1G67030
AT5G20950
AT5G47380
AT1G62810
AT3G62760
AT4G24790
AT1G67110
AT1G52100
AT5G02260
AT3G12870
AT3G29575
AT2G02070
AT1G73480
AT1G65730
AT1G04110
AT4G02800
AT1G70530
AT4G04610
AT1G02170
AT1G02690
AT1G02890
AT1G04790
AT1G04950
AT1G05940
AT1G07380
AT1G07390
AT1G08220
AT1G10020
AT1G10290
AT1G11720
AT1G12750
AT1G16020
AT1G16710
AT1G17560
AT1G17990
AT1G19900
AT1G20770
AT1G21000
AT1G21190
AT1G22650
AT1G26220
AT1G26460
AT1G27900
AT1G28120
AT1G30290
AT1G33490
AT1G35420
AT1G52260
AT1G53090
AT1G55690
AT1G56590
AT1G60490
AT1G62740
AT1G63470
AT1G63880
AT1G64150
AT1G69270
AT1G69800
AT1G71440
AT1G72030
AT1G73380
AT1G73840
AT1G74030
AT1G76300
AT1G78890
AT1G79080
AT1G79810
AT1G80770
AT2G01110
AT2G04100
AT2G04230
AT2G13440
AT2G18090
AT2G18770
AT2G18900
AT2G19430
AT2G20830
AT2G21940
AT2G23360
AT2G24570
AT2G25310
AT2G25355
AT2G27040
AT2G30590
AT2G33050
AT2G34070
AT2G35320
AT2G37500
AT2G38000
AT2G39340
AT2G40010
AT2G43610
AT2G47250
AT3G01510
AT3G02890
AT3G03320
AT3G04890
AT3G05420
AT3G06760
AT3G06930
AT3G07660
AT3G07670
AT3G10160
AT3G10620
AT3G10690
AT3G11964
AT3G12010
AT3G13150
AT3G15070
AT3G16630
AT3G16830
AT3G19000
AT3G20500
AT3G21870
AT3G22630
AT3G24200
AT3G26085
AT3G27110
AT3G27220
AT3G27530
AT3G45260
AT3G45710
AT3G45740
AT3G46820
AT3G51830
AT3G52060
AT3G52155
AT3G52170
AT3G52610
AT3G53130
AT3G53390
AT3G53880
AT3G53920
AT3G55070
AT3G55920
AT3G56290
AT3G59840
AT3G63220
AT3G63510
AT4G00990
AT4G02220
AT4G05410
AT4G09680
AT4G11090
AT4G13195
AT4G14100
AT4G14300
AT4G14385
AT4G19860
AT4G23620
AT4G25240
AT4G27120
AT4G32250
AT4G36960
AT4G37120
AT4G37180
AT5G01990
AT5G03430
AT5G03730
AT5G03740
AT5G04240
AT5G04520
AT5G05100
AT5G05890
AT5G05980
AT5G06120
AT5G08335
AT5G08420
AT5G10100
AT5G10750
AT5G12110
AT5G13840
AT5G14130
AT5G14650
AT5G16210
AT5G17930
AT5G22875
AT5G27730
AT5G28220
AT5G37370
AT5G39610
AT5G40170
AT5G40480
AT5G42150
AT5G42750
AT5G42810
AT5G44870
AT5G46450
AT5G48970
AT5G50210
AT5G52420
AT5G54120
AT5G55210
AT5G57590
AT5G58410
AT5G59430
AT5G63210
AT5G63910
AT5G64440
AT5G65650
AT5G66520
AT5G66850
AT3G26220
AT2G43440
AT1G03880
AT4G28520
AT4G34970
AT2G14050
AT1G23020
AT2G38230
AT4G24040
AT5G14740
AT5G23310
AT1G14210
AT2G04030
AT3G61620
AT5G15970
AT5G40160
AT4G39480
AT1G14030
AT3G27690
AT4G23940
AT2G19590
AT1G02280
AT1G31230
AT2G39510
AT2G47590
AT1G03970
AT2G47520
AT1G23180
AT1G60160
AT4G02700
AT1G15440
AT1G24340
AT1G47580
AT1G75830
AT2G02160
AT2G17250
AT2G34640
AT2G42750
AT3G04550
AT4G17940
AT4G33560
AT4G39040
AT4G27710
AT2G36950
AT2G16060
AT2G17845
AT1G12040
AT4G36700
AT4G27170
AT5G12030
AT1G10450
AT1G78090
AT3G60280
AT1G09090
AT4G11320
AT2G23180
AT4G01630
AT2G41800
AT2G47780
AT5G59030
AT5G22820
AT4G01570
AT5G63030
AT4G17830
AT4G01290
AT5G28650
AT3G44490
AT3G44660
AT1G28420
AT4G14615
AT3G08590
AT1G14530
AT2G35010
AT3G25760
AT3G25770
AT4G15120
AT4G28600
AT1G56330
AT3G28540
AT2G05920
AT5G57345
AT4G31780
AT5G12010
AT5G08370
AT4G38630
AT5G20220
AT5G50960
AT3G01810
AT5G02620
AT2G39770
AT1G78600
AT4G38710
AT2G40940
AT1G74520
AT5G63670
AT3G25560
AT4G14030
AT4G14040
AT1G02080
AT2G36960
AT3G57110
AT5G60370
AT4G34870
AT5G51880
AT3G03600
AT1G26920
AT5G47940
AT4G38220
AT1G62030
AT3G20510
AT5G17520
AT5G07240
AT4G13630
AT1G54350
AT2G26690
AT1G76400
AT1G30120
AT5G13390
AT1G51760
AT1G51780
AT5G27390
AT1G05710
AT3G02300
AT1G17730
AT2G35740
AT2G16740
AT3G22530
AT5G06060
AT5G18760
AT5G07350
AT2G43710
AT5G45410
AT1G71040
AT2G47630
AT3G63080
AT1G53165
AT4G35040
AT1G31420
AT1G77090
AT4G34920
AT4G34930
AT2G47510
AT5G50950
AT1G62800
AT1G64810
AT1G31180
AT5G14200
AT1G05200
AT1G16400
AT1G16410
AT5G65720
AT3G43590
AT1G15100
AT1G28680
AT1G51070
AT1G70580
AT5G15960
AT5G47530
AT1G22010
AT3G08900
AT5G06020
AT1G22960
AT3G25130
AT5G08230
AT1G06930
AT4G19230
AT2G44630
AT3G17450
AT1G14890
AT4G18640
AT1G03980
AT3G16220
AT3G11840
AT1G61550
AT5G46100
AT1G22160
AT5G59120
AT3G52072
AT3G52070
AT2G29090
AT2G21210
AT1G73660
AT5G19350
AT2G06990
AT3G03040
AT4G05390
AT1G69850
AT1G59740
AT5G06460
AT1G28340
AT5G61910
AT5G15830
AT2G40670
AT1G19660
AT1G75380
AT4G37660
AT5G62720
AT3G26890
AT2G48070
AT2G21590
AT4G15660
AT5G44090
AT3G16000
AT5G53460
AT1G73920
AT1G13370
AT1G75600
AT1G75610
AT5G13980
AT1G04310
AT4G25750
AT2G30060
AT1G33050
AT5G09770
AT2G39430
AT5G51340
AT3G28690
AT1G26750
AT5G14170
AT1G26470
AT5G50370
AT2G27740
AT3G09250
AT5G57280
AT5G52820
AT5G62280
AT5G40470
AT4G25630
AT2G37310
AT4G33150
AT5G21160
AT5G27330
AT3G16170
AT5G62190
AT5G59180
AT5G29000
AT4G34890
AT4G34900
AT5G55160
AT2G40430
AT2G47610
AT5G28640
AT4G02920
AT1G43860
AT3G56070
AT4G19500
AT4G24690
AT3G50420
AT4G13660
AT1G48300
AT3G16190
AT5G54540
AT5G65110
AT5G16780
AT3G11760
AT5G05710
AT3G59020
AT1G53910
AT1G06960
AT3G08960
AT3G20630
AT1G36920
AT2G45620
AT4G37320
AT4G25880
AT5G63370
AT3G10730
AT5G23920
AT3G03680
AT1G09815
AT5G40810
AT3G16520
AT5G08430
AT2G43840
AT1G77550
AT1G47290
AT1G50140
AT4G22840
AT3G53910
AT2G47350
AT5G10860
AT1G72320
AT3G14160
AT5G09460
AT1G02475
AT1G68260
AT2G20230
AT5G04470
AT1G17680
AT2G21180
AT2G26070
AT1G70310
AT5G65660
AT1G12430
AT2G24090
AT3G11960
AT3G02320
AT3G22190
AT5G54190
AT3G21800
AT5G65630
AT1G80550
AT5G14620
AT5G41670
AT3G02630
AT3G20370
AT2G16400
AT5G62050
AT1G24470
AT1G29370
AT1G29350
AT3G46780
AT4G11240
AT1G52930
AT1G80310
AT3G63410
AT1G09730
AT5G47030
AT2G45220
AT2G41310
AT2G36835
AT4G33250
AT5G18680
AT1G17200
AT1G15080
AT5G18140
AT5G17890
AT5G03470
AT5G47630
AT5G14390
AT1G73730
AT3G10650
AT1G75190
AT1G67490
AT5G46270
AT3G24520
AT3G24518
AT3G51140
AT1G47530
AT1G04510
AT5G61060
AT2G41520
AT2G43980
AT1G33030
AT5G65250
AT1G71190
AT4G36740
AT3G16450
AT3G56430
AT4G29190
AT1G13430
AT2G14920
AT1G13100
AT4G27657
AT2G42910
AT5G49790
AT1G50920
AT5G06520
AT5G04440
AT3G09820
AT1G01390
AT2G37410
AT1G31440
AT3G27380
AT3G59540
AT3G03960
AT2G47700
AT4G39090
AT2G26280
AT4G33350
AT5G53470
AT1G05600
AT3G58610
AT2G04690
AT2G31510
AT2G38280
AT4G08980
AT3G06030
AT4G01026
AT4G16950
AT2G45280
AT1G29400
AT4G11420
AT2G27170
AT5G66330
AT3G63110
AT1G69380
AT1G63690
AT3G11900
ATCG00180
AT5G48720
AT4G23090
AT3G01750
AT3G19520
AT4G34590
AT2G31170
AT1G70190
AT3G11560
AT1G28410
AT2G34590
AT5G66440
AT1G20900
AT2G32000
AT4G11260
AT3G05060
AT5G04460
AT3G04760
AT2G31190
AT1G78630
AT3G28140
AT1G78040
AT1G63800
AT3G07130
AT2G47580
AT5G47930
AT5G01750
AT2G31960
AT5G24970
AT3G18215
AT2G30080
AT3G17880
AT3G02060
AT1G80950
AT5G62910
AT2G27550
AT1G15740
AT3G57150
AT5G67240
AT4G37510
AT5G08280
AT3G22980
AT1G36980
AT5G48990
AT4G31580
ATCG00540
AT1G16650
AT3G19740
AT5G39740
AT2G02390
AT1G61690
AT5G19150
AT4G01020
AT5G10370
AT4G04040
AT5G37890
AT5G46160
AT5G64140
AT4G19710
AT2G23230
AT4G15840
AT3G13410
AT5G22860
AT2G17710
AT1G23890
AT2G39810
AT5G25270
AT4G39520
AT5G47510
AT1G63680
AT4G18600
AT4G36630
AT4G02790
AT5G01715
AT5G13430
AT5G13440
AT4G07410
AT4G33430
AT4G31670
AT4G04320
AT1G72200
AT3G20015
AT3G06840
AT5G63200
AT3G59430
AT5G41010
AT5G13950
AT4G31430
AT3G52850
AT1G47900
AT2G26920
AT5G22440
AT1G80790
AT5G66100
AT1G12910
ATCG00470
AT3G20330
AT4G36390
AT5G56100
AT1G65660
AT4G39100
AT5G65950
AT3G23830
AT1G25230
AT1G11730
AT3G60510
AT5G55190
AT1G24040
AT2G28930
AT1G75660
AT1G27450
AT2G27470
AT5G61130
AT5G16370
AT5G16340
AT2G44870
AT5G25630
AT4G26970
AT3G12980
AT4G23630
AT3G23400
AT1G16030
AT5G56240
AT5G24930
AT1G48790
AT1G29280
AT5G48760
AT5G05420
AT3G16310
AT1G53870
AT1G53890
AT3G59900
AT4G38600
AT4G09840
AT2G47320
AT3G21055
AT5G03415
AT3G07810
AT3G18890
AT5G61310
AT4G14000
AT1G72440
AT5G06660
AT1G08640
AT5G19855
AT1G57720
AT1G09640
AT1G06200
AT4G10480
AT3G30390
AT1G76185
AT1G75390
AT5G60540
AT5G59160
AT5G44790
AT5G17610
AT2G36620
AT3G21180
AT4G38810
AT3G55850
AT4G01280
AT1G32160
AT5G61670
AT5G44250
AT2G47200
AT5G05700
AT5G15720
AT4G31460
AT5G61020
AT4G28660
AT5G40910
AT4G27640
AT2G32520
AT5G50630
AT5G50520
AT1G53240
AT2G43790
AT5G02050
AT3G20220
AT4G13850
AT3G61160
AT3G14010
AT1G71695
AT5G14460
AT4G29840
AT1G47270
AT3G54840
AT3G63490
AT1G63660
AT5G19970
AT3G15850
AT3G62700
AT3G15590
AT4G08160
AT4G30720
AT4G37930
AT1G22430
AT5G28610
AT3G49590
AT4G33510
AT4G18360
AT4G31700
AT1G22660
AT5G18390
AT5G59960
AT3G21140
AT5G38870
AT2G41080
AT1G51730
AT2G41500
AT1G03910
AT4G00170
AT5G64400
AT3G58060
AT1G25380
AT2G36890
AT4G34620
AT2G36930
AT4G09320
AT4G02990
AT3G05600
AT3G06730
AT5G23390
AT5G61420
AT3G02420
AT4G14540
AT3G52200
AT1G54820
AT3G23940
AT1G75670
AT5G08530
AT2G43420
AT1G32700
AT2G46230
AT1G26780
AT3G48150
AT3G46610
AT5G14350
AT3G52090
AT3G03980
AT2G28890
AT2G44850
AT1G29120
AT1G75980
AT2G05820
AT4G13250
AT5G44340
AT5G43430
AT1G14340
AT1G80070
AT5G43600
AT5G02530
AT3G11730
AT4G30960
AT5G20600
AT3G28860
AT1G63940
AT5G17770
AT3G29320
AT5G38980
AT5G64970
AT4G17390
AT3G07230
AT5G19860
AT5G02840
AT1G30580
ATCG00280
AT3G14770
AT5G06100
AT2G39910
AT3G54660
AT2G38020
AT5G03650
AT2G02050
AT5G12470
AT1G09620
AT3G50250
AT3G18860
AT3G12210
AT5G57410
AT4G22720
AT3G48700
AT1G60560
AT1G73600
AT1G03010
AT5G61220
AT3G27260
AT3G22660
AT1G13320
AT1G17330
AT5G38840
AT1G20430
AT5G17630
AT3G11830
AT1G60830
AT1G60900
AT5G35260
AT2G17870
AT4G16390
AT4G29490
AT5G50140
AT2G42520
AT5G26360
AT2G14510
AT2G14440
AT5G06110
AT3G16950
ATCG00570
AT2G01260
AT5G27470
AT5G27460
AT1G51650
AT1G50020
AT2G27530
AT1G78790
AT3G47070
AT5G02310
AT1G52890
AT3G52930
AT5G39990
AT4G18120
AT5G53220
AT5G63490
AT5G42130
AT4G38150
AT3G47520
AT4G03030
AT3G14920
AT2G04790
AT1G60140
AT1G73100
AT3G27280
AT1G25350
AT3G14750
AT3G20020
AT3G60620
AT2G42600
AT5G14100
AT4G16330
AT1G16870
AT1G14570
AT3G12750
AT1G06900
AT5G13470
AT1G02110
AT5G10360
AT4G35905
AT4G23680
AT1G31910
AT3G62970
AT3G61700
AT3G56750
AT5G24020
AT4G09730
AT4G14430
AT3G25910
AT2G45880
AT3G10610
AT1G53530
AT2G31955
AT1G70570
AT1G68830
AT4G25870
AT1G31860
AT3G13760
AT5G08500
AT5G67390
AT5G67360
AT5G66770
AT5G66760
AT5G66590
AT5G66420
AT5G65990
AT5G65870
AT5G65450
AT5G65310
AT5G65300
AT5G64370
AT5G64260
AT5G64250
AT5G63940
AT5G63850
AT5G63790
AT5G63620
AT5G62900
AT5G62430
AT5G62390
AT5G62360
AT5G62070
AT5G60890
AT5G60850
AT5G59480
AT5G59140
AT5G59130
AT5G57785
AT5G57780
AT5G57180
AT5G56980
AT5G56860
AT5G56040
AT5G55930
AT5G55620
AT5G55390
AT5G55120
AT5G54390
AT5G54130
AT5G53420
AT5G52310
AT5G51840
AT5G51830
AT5G49480
AT5G49230
AT5G49100
AT5G48930
AT5G47650
AT5G47610
AT5G47060
AT5G46330
AT5G45820
AT5G44720
AT5G44400
AT5G44190
AT5G43870
AT5G43850
AT5G42990
AT5G42760
AT5G42650
AT5G41800
AT5G41600
AT5G40390
AT5G39950
AT5G37020
AT5G36910
AT5G35700
AT5G28020
AT5G27670
AT5G27600
AT5G26600
AT5G24530
AT5G24210
AT5G23020
AT5G22580
AT5G22500
AT5G22300
AT5G21105
AT5G20180
AT5G20070
AT5G19440
AT5G17860
AT5G17700
AT5G17380
AT5G17050
AT5G16760
AT5G16200
AT5G16010
AT5G15950
AT5G15910
AT5G15850
AT5G15740
AT5G15450
AT5G15410
AT5G14940
AT5G14230
AT5G13740
AT5G13180
AT5G12170
AT5G12050
AT5G11670
AT5G10730
AT5G10290
AT5G09440
AT5G08750
AT5G08565
AT5G08330
AT5G08170
AT5G07690
AT5G07580
AT5G07010
AT5G05960
AT5G05690
AT5G05610
AT5G05460
AT5G04950
AT5G04590
AT5G03670
AT5G03630
AT5G03490
AT5G03140
AT5G03130
AT5G02760
AT5G02540
AT5G01850
AT5G01840
AT5G01740
AT5G01720
AT4G39800
AT4G39730
AT4G39400
AT4G37980
AT4G37590
AT4G37560
AT4G37550
AT4G37540
AT4G37410
AT4G37310
AT4G37080
AT4G36810
AT4G36780
AT4G36760
AT4G36380
AT4G35510
AT4G35110
AT4G34950
AT4G34610
AT4G34050
AT4G33670
AT4G32980
AT4G32870
AT4G32770
AT4G32290
AT4G32190
AT4G31860
AT4G31820
AT4G30450
AT4G30270
AT4G30080
AT4G29070
AT4G28240
AT4G27900
AT4G27830
AT4G27520
AT4G26950
AT4G26850
AT4G26530
AT4G25780
AT4G24960
AT4G22470
AT4G22200
AT4G21960
AT4G21680
AT4G20070
AT4G19430
AT4G18130
AT4G18010
AT4G17880
AT4G17840
AT4G17460
AT4G17430
AT4G17030
AT4G16770
AT4G16670
AT4G15550
AT4G15490
AT4G14690
AT4G14010
AT4G13840
AT4G13770
AT4G13430
AT4G12390
AT4G11820
AT4G11600
AT4G08300
AT4G08040
AT4G04770
AT4G03060
AT4G02940
AT4G02860
AT4G02850
AT4G02420
AT4G01870
AT4G01810
AT4G01680
AT4G01450
AT4G01070
AT4G00630
AT3G63380
AT3G63210
AT3G63200
AT3G62820
AT3G61820
AT3G61590
AT3G61460
AT3G60690
AT3G60520
AT3G60080
AT3G59760
AT3G58990
AT3G58640
AT3G58460
AT3G58040
AT3G57880
AT3G57470
AT3G56260
AT3G55960
AT3G55760
AT3G55560
AT3G55130
AT3G55120
AT3G55110
AT3G54420
AT3G54400
AT3G54140
AT3G52870
AT3G52740
AT3G52180
AT3G51860
AT3G51750
AT3G51450
AT3G51440
AT3G51430
AT3G51370
AT3G51250
AT3G50750
AT3G50660
AT3G48690
AT3G48610
AT3G48460
AT3G47800
AT3G47560
AT3G47420
AT3G46670
AT3G46130
AT3G45210
AT3G45140
AT3G44880
AT3G44450
AT3G44100
AT3G30460
AT3G30180
AT3G29200
AT3G27820
AT3G27540
AT3G25890
AT3G25570
AT3G24180
AT3G24170
AT3G24030
AT3G23920
AT3G23640
AT3G23590
AT3G23580
AT3G23570
AT3G23560
AT3G23550
AT3G23170
AT3G23080
AT3G23050
AT3G22750
AT3G22680
AT3G21670
AT3G21560
AT3G21550
AT3G20250
AT3G19680
AT3G19380
AT3G18710
AT3G18280
AT3G18080
AT3G17860
AT3G17810
AT3G17800
AT3G17609
AT3G17380
AT3G17120
AT3G16570
AT3G16500
AT3G16330
AT3G16150
AT3G15680
AT3G15310
AT3G15095
AT3G14850
AT3G14560
AT3G14230
AT3G14200
AT3G13980
AT3G13730
AT3G13510
AT3G13040
AT3G12920
AT3G12800
AT3G12320
AT3G11930
AT3G11690
AT3G11110
AT3G08730
AT3G08640
AT3G07720
AT3G07320
AT3G06510
AT3G06300
AT3G05660
AT3G05650
AT3G05500
AT3G05180
AT3G04070
AT3G04030
AT3G04010
AT3G02580
AT3G02570
AT2G47490
AT2G46930
AT2G46830
AT2G46735
AT2G46660
AT2G46450
AT2G46340
AT2G46225
AT2G45720
AT2G45680
AT2G45210
AT2G45160
AT2G45080
AT2G45050
AT2G44940
AT2G44670
AT2G44310
AT2G43520
AT2G43500
AT2G43100
AT2G42800
AT2G42540
AT2G42530
AT2G42280
AT2G41380
AT2G41250
AT2G40950
AT2G40830
AT2G40540
AT2G40475
AT2G40460
AT2G40435
AT2G39980
AT2G39450
AT2G39250
AT2G39210
AT2G38290
AT2G38010
AT2G37770
AT2G37760
AT2G36970
AT2G36910
AT2G36870
AT2G35940
AT2G35840
AT2G35620
AT2G35060
AT2G34810
AT2G34660
AT2G34490
AT2G32010
AT2G31670
AT2G30520
AT2G30490
AT2G30390
AT2G29990
AT2G29980
AT2G29390
AT2G25450
AT2G25420
AT2G24820
AT2G24580
AT2G24540
AT2G24200
AT2G23680
AT2G22860
AT2G22780
AT2G21370
AT2G20750
AT2G20610
AT2G20570
AT2G18790
AT2G18730
AT2G17265
AT2G16700
AT2G16660
AT2G16500
AT2G15620
AT2G15480
AT2G15320
AT2G15020
AT2G13290
AT2G07680
AT2G05790
AT2G04350
AT2G04160
AT2G03750
AT2G02080
AT2G01420
AT2G01150
AT1G80760
AT1G80130
AT1G80050
AT1G79770
AT1G79630
AT1G79410
AT1G79390
AT1G79110
AT1G78570
AT1G78370
AT1G78100
AT1G77690
AT1G77370
AT1G76960
AT1G76620
AT1G76240
AT1G75750
AT1G75580
AT1G75500
AT1G75460
AT1G75450
AT1G75440
AT1G75170
AT1G74090
AT1G73870
AT1G72770
AT1G72180
AT1G72175
AT1G71080
AT1G71030
AT1G70940
AT1G70790
AT1G70780
AT1G70550
AT1G70300
AT1G69870
AT1G69760
AT1G69730
AT1G69410
AT1G69160
AT1G68570
AT1G68550
AT1G68190
AT1G67530
AT1G66890
AT1G65860
AT1G64900
AT1G64660
AT1G64140
AT1G64040
AT1G63720
AT1G63090
AT1G63050
AT1G62560
AT1G62380
AT1G62180
AT1G61800
AT1G61150
AT1G59960
AT1G59700
AT1G56670
AT1G56650
AT1G56150
AT1G55020
AT1G54200
AT1G54115
AT1G54100
AT1G53580
AT1G53510
AT1G52770
AT1G52340
AT1G52190
AT1G51440
AT1G51090
AT1G49780
AT1G49470
AT1G49010
AT1G48750
AT1G48100
AT1G47970
AT1G46768
AT1G46264
AT1G43710
AT1G43160
AT1G36940
AT1G35350
AT1G34245
AT1G33260
AT1G32900
AT1G32690
AT1G32190
AT1G31770
AT1G31170
AT1G30530
AT1G30510
AT1G30330
AT1G30110
AT1G29395
AT1G28960
AT1G28440
AT1G28130
AT1G26770
AT1G26210
AT1G24100
AT1G24020
AT1G23205
AT1G23080
AT1G22370
AT1G22360
AT1G22040
AT1G21760
AT1G21460
AT1G21410
AT1G21380
AT1G21250
AT1G21050
AT1G20980
AT1G20160
AT1G20070
AT1G19140
AT1G18590
AT1G17430
AT1G17230
AT1G17100
AT1G16750
AT1G16510
AT1G16060
AT1G15750
AT1G15470
AT1G15060
AT1G14820
AT1G14700
AT1G14580
AT1G13560
AT1G12845
AT1G12330
AT1G12250
AT1G12200
AT1G12110
AT1G11350
AT1G10760
AT1G10585
AT1G09530
AT1G09250
AT1G08250
AT1G08230
AT1G07420
AT1G07090
AT1G07080
AT1G06620
AT1G06570
AT1G06000
AT1G05560
AT1G05380
AT1G04220
AT1G04120
AT1G03030
AT1G02460
AT1G01520
AT1G01490
AT1G01470
AT1G01420
AT1G01300
AT1G01060
AT5G66985
AT5G45650
AT5G43330
AT5G40850
AT5G23220
AT5G20935
AT5G16120
AT5G16110
AT5G14500
AT5G13770
AT5G13110
AT5G11420
AT5G10820
AT5G10470
AT5G09310
AT5G04540
AT5G04230
AT4G33700
AT4G33630
AT4G33470
AT4G32180
AT4G28610
AT4G27260
AT4G25700
AT4G25620
AT4G16146
AT4G15560
AT4G11560
AT3G50900
AT3G43240
AT3G23030
AT3G14610
AT3G09690
AT3G08760
AT3G07300
AT3G06500
AT2G43060
AT2G39660
AT2G38660
AT2G34620
AT2G30070
AT2G26870
AT2G25970
AT2G20650
AT1G80850
AT1G77760
AT1G73680
AT1G68520
AT1G61740
AT1G60960
AT1G54290
AT1G51400
AT1G37130
AT1G34370
AT1G26150
AT1G25275
AT1G24280
AT1G23780
AT1G20380
AT1G18740
AT1G15290
AT1G14720
AT1G10830
AT1G03610
AT5G66170
AT5G66080
AT5G62920
AT5G59400
AT5G59080
AT5G58650
AT5G53980
AT5G35940
AT5G27760
AT5G27380
AT5G25460
AT5G22270
AT5G20380
AT5G16080
[truncated: 662 more rows]
