# Supplementary material for: RD26 mediates crosstalk between drought and brassinosteroid signalling pathways
Source: Nat Commun. 2017 Feb 24;8:14573. doi: 10.1038/ncomms14573 (PMC5333127; doi:10.1038/ncomms14573)
Supplement: Supplementary Data 5 — List of genes up-regulated in RD26OX transgenic plants. The genes up-regulated in RD26OX plants compared to WT were identified in this study by RNA-seq with 4-week-old adult plants without BL treatment (Fig. 2). [file ncomms14573-s6.xlsx]

## Sheet: Sheet1
Supplementary Data 5. List of genes up-regulated in RD26OX transgenic plants. The genes up-regulated in RD26OX plants compared to WT were identified in this study by RNA-seq with 4-week-old adult plants without BL treatment (Fig. 2).
Genes up-regulated in RD26OX (3246)
AT1G01070
AT1G01090
AT1G01240
AT1G01320
AT1G01480
AT1G01560
AT1G01620
AT1G01650
AT1G01710
AT1G01760
AT1G01770
AT1G01780
AT1G02010
AT1G02080
AT1G02205
AT1G02220
AT1G02260
AT1G02305
AT1G02310
AT1G02390
AT1G02400
AT1G02460
AT1G02470
AT1G02475
AT1G02560
AT1G02610
AT1G02660
AT1G02816
AT1G02820
AT1G02850
AT1G02990
AT1G03060
AT1G03080
AT1G03090
AT1G03160
AT1G03220
AT1G03290
AT1G03380
AT1G03520
AT1G03590
AT1G03610
AT1G04120
AT1G04220
AT1G04300
AT1G04310
AT1G04360
AT1G04400
AT1G04440
AT1G04500
AT1G04580
AT1G04620
AT1G04690
AT1G04710
AT1G04780
AT1G04920
AT1G04970
AT1G04990
AT1G05000
AT1G05010
AT1G05070
AT1G05100
AT1G05340
AT1G05450
AT1G05560
AT1G05562
AT1G05575
AT1G05620
AT1G05680
AT1G05710
AT1G05890
AT1G06149
AT1G06150
AT1G06180
AT1G06230
AT1G06290
AT1G06400
AT1G06430
AT1G06460
AT1G06520
AT1G06550
AT1G06570
AT1G06620
AT1G06650
AT1G07040
AT1G07050
AT1G07250
AT1G07400
AT1G07420
AT1G07430
AT1G07480
AT1G07520
AT1G07530
AT1G07590
AT1G07600
AT1G07610
AT1G07640
AT1G07720
AT1G07750
AT1G07810
AT1G07900
AT1G08040
AT1G08060
AT1G08230
AT1G08550
AT1G08570
AT1G08620
AT1G08650
AT1G08680
AT1G08760
AT1G08800
AT1G08810
AT1G08830
AT1G08840
AT1G08920
AT1G08940
AT1G08980
AT1G09010
AT1G09060
AT1G09070
AT1G09130
AT1G09230
AT1G09240
AT1G09415
AT1G09420
AT1G09430
AT1G09480
AT1G09490
AT1G09500
AT1G09510
AT1G09530
AT1G09570
AT1G09795
AT1G09850
AT1G09930
AT1G09940
AT1G09960
AT1G10070
AT1G10140
AT1G10390
AT1G10410
AT1G10500
AT1G10540
AT1G10640
AT1G10670
AT1G10700
AT1G10750
AT1G10830
AT1G10890
AT1G11130
AT1G11170
AT1G11210
AT1G11230
AT1G11260
AT1G11310
AT1G11400
AT1G11450
AT1G11480
AT1G11570
AT1G11572
AT1G11580
AT1G11790
AT1G11850
AT1G11910
AT1G11925
AT1G11940
AT1G12050
AT1G12200
AT1G12240
AT1G12520
AT1G12610
AT1G12640
AT1G12680
AT1G12710
AT1G12770
AT1G12780
AT1G12845
AT1G12860
AT1G12880
AT1G13090
AT1G13190
AT1G13210
AT1G13270
AT1G13330
AT1G13340
AT1G13360
AT1G13520
AT1G13750
AT1G13780
AT1G13830
AT1G13930
AT1G13960
AT1G13990
AT1G14130
AT1G14330
AT1G14370
AT1G14460
AT1G14520
AT1G14685
AT1G14720
AT1G14780
AT1G14790
AT1G14870
AT1G15000
AT1G15010
AT1G15040
AT1G15110
AT1G15230
AT1G15340
AT1G15380
AT1G15385
AT1G15415
AT1G15430
AT1G15520
AT1G15550
AT1G15670
AT1G15740
AT1G15940
AT1G15960
AT1G16270
AT1G16310
AT1G16410
AT1G16540
AT1G16790
AT1G16840
AT1G16950
AT1G17020
AT1G17110
AT1G17140
AT1G17145
AT1G17170
AT1G17340
AT1G17380
AT1G17420
AT1G17500
AT1G17520
AT1G17550
AT1G17580
AT1G17665
AT1G17710
AT1G17744
AT1G17745
AT1G17750
AT1G17830
AT1G18200
AT1G18210
AT1G18270
AT1G18470
AT1G18485
AT1G18590
AT1G18710
AT1G18720
AT1G18750
AT1G18860
AT1G18970
AT1G19010
AT1G19180
AT1G19200
AT1G19250
AT1G19270
AT1G19320
AT1G19570
AT1G19640
AT1G19650
AT1G19660
AT1G19850
AT1G19880
AT1G20030
AT1G20120
AT1G20180
AT1G20310
AT1G20440
AT1G20450
AT1G20560
AT1G20630
AT1G20670
AT1G20696
AT1G20880
AT1G20960
AT1G20970
AT1G20980
AT1G21000
AT1G21010
AT1G21110
AT1G21120
AT1G21400
AT1G21410
AT1G21440
AT1G21450
AT1G21520
AT1G21670
AT1G21680
AT1G22040
AT1G22170
AT1G22340
AT1G22360
AT1G22370
AT1G22380
AT1G22400
AT1G22410
AT1G22570
AT1G22640
AT1G22710
AT1G22885
AT1G22890
AT1G22900
AT1G22930
AT1G23010
AT1G23040
AT1G23130
AT1G23200
AT1G23201
AT1G23220
AT1G23230
AT1G23330
AT1G23390
AT1G23400
AT1G23440
AT1G23800
AT1G23820
AT1G23860
AT1G23870
AT1G23880
AT1G23935
AT1G24070
AT1G24100
AT1G24190
AT1G24440
AT1G24460
AT1G24470
AT1G24490
AT1G24600
AT1G24625
AT1G24706
AT1G25220
AT1G25230
AT1G25250
AT1G25400
AT1G25440
AT1G25480
AT1G25500
AT1G25530
AT1G25540
AT1G25550
AT1G26090
AT1G26240
AT1G26380
AT1G26390
AT1G26410
AT1G26420
AT1G26560
AT1G26580
AT1G26620
AT1G26762
AT1G26770
AT1G26780
AT1G26920
AT1G26930
AT1G27070
AT1G27100
AT1G27290
AT1G27300
AT1G27320
AT1G27510
AT1G27595
AT1G27630
AT1G27760
AT1G27980
AT1G28050
AT1G28060
AT1G28070
AT1G28130
AT1G28140
AT1G28150
AT1G28190
AT1G28230
AT1G28260
AT1G28280
AT1G28310
AT1G28330
AT1G28340
AT1G28360
AT1G28480
AT1G28520
AT1G28570
AT1G28580
AT1G28680
AT1G28685
AT1G28960
AT1G29195
AT1G29230
AT1G29240
AT1G29300
AT1G29330
AT1G29390
AT1G29395
AT1G29400
AT1G29540
AT1G29690
AT1G29760
AT1G29800
AT1G29820
AT1G30040
AT1G30135
AT1G30220
AT1G30260
AT1G30370
AT1G30400
AT1G30620
AT1G30700
AT1G31120
AT1G31173
AT1G31350
AT1G31480
AT1G31550
AT1G31800
AT1G31820
AT1G31830
AT1G31850
AT1G31930
AT1G32090
AT1G32350
AT1G32360
AT1G32450
AT1G32560
AT1G32690
AT1G32740
AT1G32750
AT1G32940
AT1G32950
AT1G32960
AT1G33030
AT1G33050
AT1G33100
AT1G33102
AT1G33110
AT1G33560
AT1G33590
AT1G33970
AT1G34060
AT1G34190
AT1G34220
AT1G34260
AT1G34370
AT1G35180
AT1G35910
AT1G36160
AT1G36370
AT1G36380
AT1G36622
AT1G42470
AT1G42980
AT1G42990
AT1G43160
AT1G43620
AT1G44100
AT1G44170
AT1G44350
AT1G44542
AT1G44760
AT1G44790
AT1G44800
AT1G44820
AT1G45150
AT1G45976
AT1G46554
AT1G47128
AT1G47270
AT1G47510
AT1G47530
AT1G47560
AT1G47890
AT1G47960
AT1G48090
AT1G48210
AT1G48260
AT1G48315
AT1G48320
AT1G48330
AT1G48360
AT1G48370
AT1G48410
AT1G48450
AT1G48490
AT1G48750
AT1G48840
AT1G48850
AT1G49032
AT1G49130
AT1G49350
AT1G49450
AT1G49500
AT1G49520
AT1G49670
AT1G49720
AT1G49740
AT1G49960
AT1G49970
AT1G49980
AT1G50020
AT1G50030
AT1G50260
AT1G50570
AT1G50940
AT1G51140
AT1G51340
AT1G51520
AT1G51600
AT1G51690
AT1G51720
AT1G51760
AT1G51780
AT1G51860
AT1G51950
AT1G52000
AT1G52030
AT1G52040
AT1G52080
AT1G52100
AT1G52342
AT1G52370
AT1G52400
AT1G52410
AT1G52565
AT1G52720
AT1G52760
AT1G52827
AT1G52890
AT1G53050
AT1G53100
AT1G53160
AT1G53230
AT1G53233
AT1G53310
AT1G53320
AT1G53560
AT1G53570
AT1G53580
AT1G53625
AT1G53750
AT1G53780
AT1G54010
AT1G54020
AT1G54030
AT1G54100
AT1G54120
AT1G54130
AT1G54160
AT1G54170
AT1G54290
AT1G54460
AT1G54490
AT1G54510
AT1G54570
AT1G54575
AT1G54700
AT1G54710
AT1G54830
AT1G54890
AT1G55020
AT1G55080
AT1G55110
AT1G55210
AT1G55260
AT1G55265
AT1G55270
AT1G55280
AT1G55325
AT1G55350
AT1G55390
AT1G55510
AT1G55525
AT1G55550
AT1G55730
AT1G55860
AT1G55920
AT1G56010
AT1G56220
AT1G56250
AT1G56300
AT1G56650
AT1G56710
AT1G57650
AT1G57770
AT1G57990
AT1G58030
AT1G58150
AT1G58180
AT1G58200
AT1G58230
AT1G58270
AT1G58340
AT1G58360
AT1G59640
AT1G59700
AT1G59740
AT1G59820
AT1G59870
AT1G59890
AT1G59910
AT1G60140
AT1G60160
AT1G60200
AT1G60610
AT1G60680
AT1G60730
AT1G60860
AT1G60870
AT1G61065
AT1G61120
AT1G61140
AT1G61415
AT1G61420
AT1G61440
AT1G61560
AT1G61610
AT1G61690
AT1G61740
AT1G61800
AT1G61810
AT1G61820
AT1G61890
AT1G62300
AT1G62305
AT1G62310
AT1G62370
AT1G62430
AT1G62440
AT1G62540
AT1G62570
AT1G62660
AT1G62710
AT1G62760
AT1G63180
AT1G63420
AT1G63440
AT1G63690
AT1G63720
AT1G63770
AT1G63800
AT1G63830
AT1G63840
AT1G63855
AT1G64060
AT1G64140
AT1G64142
AT1G64160
AT1G64190
AT1G64200
AT1G64360
AT1G64380
AT1G64610
AT1G64660
AT1G64710
AT1G64800
AT1G64810
AT1G64890
AT1G64970
AT1G65040
AT1G65430
AT1G65440
AT1G65580
AT1G65610
AT1G65660
AT1G65690
AT1G65730
AT1G66140
AT1G66150
AT1G66160
AT1G66200
AT1G66280
AT1G66400
AT1G66570
AT1G66580
AT1G66725
AT1G66760
AT1G67040
AT1G67070
AT1G67140
AT1G67195
AT1G67210
AT1G67300
AT1G67310
AT1G67340
AT1G67360
AT1G67500
AT1G67530
AT1G67580
AT1G67660
AT1G67860
AT1G67890
AT1G67920
AT1G67970
AT1G67980
AT1G68020
AT1G68050
AT1G68140
AT1G68290
AT1G68450
AT1G68500
AT1G68520
AT1G68540
AT1G68560
AT1G68568
AT1G68570
AT1G68600
AT1G68620
AT1G68670
AT1G68690
AT1G68820
AT1G68850
AT1G69040
AT1G69260
AT1G69295
AT1G69310
AT1G69360
AT1G69410
AT1G69480
AT1G69610
AT1G69760
AT1G69830
AT1G69870
AT1G69880
AT1G69890
AT1G69920
AT1G69930
AT1G70060
AT1G70070
AT1G70080
AT1G70090
AT1G70100
AT1G70160
AT1G70290
AT1G70300
AT1G70320
AT1G70500
AT1G70520
AT1G70530
AT1G70610
AT1G70640
AT1G70700
AT1G70740
AT1G70780
AT1G70782
AT1G70820
AT1G70900
AT1G70950
AT1G71040
AT1G71050
AT1G71100
AT1G71110
AT1G71170
AT1G71240
AT1G71520
AT1G71695
AT1G71880
AT1G71910
AT1G71960
AT1G72060
AT1G72070
AT1G72120
AT1G72125
AT1G72150
AT1G72160
AT1G72520
AT1G72630
AT1G72680
AT1G72700
AT1G72710
AT1G72770
AT1G72830
AT1G73010
AT1G73040
AT1G73080
AT1G73220
AT1G73260
AT1G73270
AT1G73390
AT1G73480
AT1G73680
AT1G73750
AT1G73760
AT1G73810
AT1G73880
AT1G73920
AT1G73980
AT1G74010
AT1G74020
AT1G74080
AT1G74100
AT1G74360
AT1G74490
AT1G74590
AT1G74950
AT1G75020
AT1G75220
AT1G75230
AT1G75310
AT1G75370
AT1G75400
AT1G75410
AT1G75520
AT1G75580
AT1G75850
AT1G75900
AT1G76070
AT1G76130
AT1G76150
AT1G76380
AT1G76390
AT1G76460
AT1G76470
AT1G76490
AT1G76560
AT1G76590
AT1G76650
AT1G76660
AT1G76790
AT1G77000
AT1G77060
AT1G77180
AT1G77220
AT1G77300
AT1G77500
AT1G77590
AT1G77730
AT1G77770
AT1G77890
AT1G77920
AT1G77930
AT1G78050
AT1G78080
AT1G78170
AT1G78230
AT1G78280
AT1G78380
AT1G78420
AT1G78610
AT1G78670
AT1G78680
AT1G78780
AT1G78850
AT1G78890
AT1G78940
AT1G79000
AT1G79110
AT1G79270
AT1G79280
AT1G79350
AT1G79440
AT1G79450
AT1G79510
AT1G79520
AT1G79530
AT1G79610
AT1G79680
AT1G79690
AT1G79900
AT1G79970
AT1G80070
AT1G80110
AT1G80160
AT1G80210
AT1G80300
AT1G80310
AT1G80360
AT1G80450
AT1G80480
AT1G80570
AT1G80610
AT1G80900
AT1G80920
AT1G80950
AT1G80960
AT2G01170
AT2G01180
AT2G01340
AT2G01440
AT2G01450
AT2G01460
AT2G01490
AT2G01540
AT2G01610
AT2G01850
AT2G01870
AT2G01890
AT2G02010
AT2G02040
AT2G02060
AT2G02100
AT2G02230
AT2G02240
AT2G02370
AT2G02390
AT2G02570
AT2G02710
AT2G02760
AT2G02870
AT2G02990
AT2G03140
AT2G03240
AT2G03270
AT2G03330
AT2G03760
AT2G03850
AT2G03980
AT2G04050
AT2G04160
AT2G04170
AT2G04190
AT2G04400
AT2G04570
AT2G04880
AT2G05510
AT2G05540
AT2G05910
AT2G06050
AT2G06255
AT2G06510
AT2G11910
AT2G13370
AT2G13650
AT2G13660
AT2G13665
AT2G13810
AT2G14080
AT2G14170
AT2G14620
AT2G14680
AT2G14740
AT2G14750
AT2G15220
AT2G15310
AT2G15480
AT2G15620
AT2G15780
AT2G15830
AT2G15880
AT2G15890
AT2G15900
AT2G15960
AT2G15970
AT2G16050
AT2G16365
AT2G16485
AT2G16630
AT2G16660
AT2G16700
AT2G16710
AT2G17110
AT2G17280
AT2G17350
AT2G17440
AT2G17450
AT2G17480
AT2G17500
AT2G17550
AT2G17650
AT2G17730
AT2G17760
AT2G17787
AT2G17840
AT2G17930
AT2G18090
AT2G18170
AT2G18370
AT2G18550
AT2G18670
AT2G18700
AT2G18890
AT2G18950
AT2G19190
AT2G19410
AT2G19450
AT2G19500
AT2G19710
AT2G19900
AT2G20050
AT2G20290
AT2G20320
AT2G20670
AT2G20740
AT2G20825
AT2G20960
AT2G21060
AT2G21130
AT2G21190
AT2G21240
AT2G21300
AT2G21510
AT2G21610
AT2G21620
AT2G21660
AT2G22300
AT2G22330
AT2G22420
AT2G22430
AT2G22450
AT2G22470
AT2G22510
AT2G22540
AT2G22560
AT2G22650
AT2G22660
AT2G22690
AT2G22730
AT2G22740
AT2G22760
AT2G22770
AT2G22970
AT2G22980
AT2G22990
AT2G23000
AT2G23010
AT2G23030
AT2G23120
AT2G23150
AT2G23170
AT2G23270
AT2G23320
AT2G23430
AT2G23450
AT2G23740
AT2G23790
AT2G23810
AT2G23840
AT2G23910
AT2G24180
AT2G24240
AT2G24260
AT2G24520
AT2G24550
AT2G24610
AT2G24820
AT2G25170
AT2G25180
AT2G25270
AT2G25440
AT2G25450
AT2G25460
AT2G25625
AT2G25660
AT2G25730
AT2G25810
AT2G25850
AT2G25900
AT2G25930
AT2G25940
AT2G26300
AT2G26310
AT2G26330
AT2G26540
AT2G26560
AT2G26570
AT2G26660
AT2G26690
AT2G26692
AT2G26780
AT2G26800
AT2G26890
AT2G26920
AT2G26980
AT2G27150
AT2G27200
AT2G27240
AT2G27310
AT2G27385
AT2G27389
AT2G27390
AT2G27490
AT2G27500
AT2G27510
AT2G27820
AT2G27830
AT2G27950
AT2G27980
AT2G27990
AT2G28085
AT2G28120
AT2G28130
AT2G28190
AT2G28200
AT2G28290
AT2G28305
AT2G28320
AT2G28400
AT2G28510
AT2G28550
AT2G28630
AT2G28660
AT2G28710
AT2G29080
AT2G29100
AT2G29110
AT2G29150
AT2G29320
AT2G29350
AT2G29370
AT2G29390
AT2G29450
AT2G29460
AT2G29470
AT2G29940
AT2G29950
AT2G30020
AT2G30140
AT2G30250
AT2G30395
AT2G30400
AT2G30490
AT2G30500
AT2G30580
AT2G30720
AT2G30750
AT2G30800
AT2G30830
AT2G30840
AT2G30860
AT2G30933
AT2G31070
AT2G31150
AT2G31260
AT2G31280
AT2G31400
AT2G31420
AT2G31425
AT2G31530
AT2G31560
AT2G31570
AT2G31585
AT2G31800
AT2G31820
AT2G31945
AT2G31955
AT2G31960
AT2G32150
AT2G32250
AT2G32530
AT2G32660
AT2G32710
AT2G32800
AT2G32960
AT2G32970
AT2G33060
AT2G33150
AT2G33170
AT2G33175
AT2G33380
AT2G33390
AT2G33480
AT2G33510
AT2G33590
AT2G33700
AT2G33710
AT2G33770
AT2G33830
AT2G33860
AT2G34020
AT2G34080
AT2G34090
AT2G34110
AT2G34170
AT2G34360
AT2G34500
AT2G34560
AT2G34600
AT2G34660
AT2G34810
AT2G34930
AT2G35130
AT2G35140
AT2G35290
AT2G35300
AT2G35350
AT2G35490
AT2G35630
AT2G35680
AT2G35690
AT2G35710
AT2G35730
AT2G35940
AT2G35945
AT2G35950
AT2G36080
AT2G36210
AT2G36310
AT2G36370
AT2G36390
AT2G36400
AT2G36460
AT2G36490
AT2G36770
AT2G36780
AT2G36800
AT2G36840
AT2G36890
AT2G36950
AT2G37150
AT2G37520
AT2G37540
AT2G37570
AT2G37580
AT2G37630
AT2G37678
AT2G37750
AT2G37760
AT2G37770
AT2G37870
AT2G37940
AT2G37970
AT2G38000
AT2G38240
AT2G38370
AT2G38380
AT2G38390
AT2G38400
AT2G38410
AT2G38465
AT2G38470
AT2G38490
AT2G38560
AT2G38670
AT2G38700
AT2G38710
AT2G38750
AT2G38760
AT2G38790
AT2G38820
AT2G38860
AT2G39030
AT2G39050
AT2G39140
AT2G39200
AT2G39350
AT2G39400
AT2G39420
AT2G39480
AT2G39510
AT2G39518
AT2G39520
AT2G39530
AT2G39660
AT2G39690
AT2G39710
AT2G39725
AT2G39780
AT2G39800
AT2G39970
AT2G39980
AT2G40000
AT2G40080
AT2G40110
AT2G40113
AT2G40140
AT2G40180
AT2G40370
AT2G40390
AT2G40420
AT2G40435
AT2G40460
AT2G40670
AT2G40740
AT2G40840
AT2G40890
AT2G40930
AT2G41380
AT2G41640
AT2G41690
AT2G41740
AT2G41750
AT2G41790
AT2G41800
AT2G41850
AT2G41940
AT2G42200
AT2G42360
AT2G42365
AT2G42370
AT2G42530
AT2G42600
AT2G42670
AT2G42680
AT2G42790
AT2G42890
AT2G43000
AT2G43018
AT2G43020
AT2G43080
AT2G43235
AT2G43320
AT2G43330
AT2G43400
AT2G43510
AT2G43520
AT2G43530
AT2G43535
AT2G43570
AT2G43680
AT2G43745
AT2G43750
AT2G43760
AT2G43820
AT2G43870
AT2G44130
AT2G44140
AT2G44280
AT2G44290
AT2G44450
AT2G44480
AT2G44490
AT2G44760
AT2G44790
AT2G44970
AT2G45160
AT2G45170
AT2G45210
AT2G45220
AT2G45450
AT2G45570
AT2G45580
AT2G45700
AT2G45720
AT2G45740
AT2G45820
AT2G45980
AT2G46020
AT2G46030
AT2G46100
AT2G46240
AT2G46260
AT2G46270
AT2G46500
AT2G46510
AT2G46530
AT2G46550
AT2G46580
AT2G46620
AT2G46650
AT2G46680
AT2G46750
AT2G46800
AT2G46810
AT2G47190
AT2G47390
AT2G47400
AT2G47485
AT2G47550
AT2G47600
AT2G47700
AT2G47730
AT2G47800
AT2G47820
AT2G47950
AT2G48020
AT2G48060
AT2G48090
AT2G48110
AT3G01090
AT3G01100
AT3G01200
AT3G01202
AT3G01310
AT3G01320
AT3G01420
AT3G01430
AT3G01460
AT3G01490
AT3G01540
AT3G01650
AT3G01750
AT3G01970
AT3G01980
AT3G01990
AT3G02020
AT3G02040
AT3G02150
AT3G02160
AT3G02240
AT3G02260
AT3G02360
AT3G02468
AT3G02470
AT3G02480
AT3G02780
AT3G02875
AT3G02885
AT3G02890
AT3G03310
AT3G03340
AT3G03341
AT3G03440
AT3G03470
AT3G03480
AT3G03530
AT3G03720
AT3G03790
AT3G03870
AT3G03880
AT3G03890
AT3G03940
AT3G03950
AT3G03980
AT3G03990
AT3G04000
AT3G04030
AT3G04040
AT3G04060
AT3G04070
AT3G04240
AT3G04260
AT3G04300
AT3G04320
AT3G04350
AT3G04460
AT3G04510
AT3G04520
AT3G04550
AT3G04630
AT3G04670
AT3G04870
AT3G04910
AT3G04930
AT3G05030
AT3G05170
AT3G05180
AT3G05220
AT3G05290
AT3G05330
AT3G05350
AT3G05360
AT3G05380
AT3G05390
AT3G05400
AT3G05630
AT3G05640
AT3G05670
AT3G05690
AT3G05800
AT3G05870
AT3G05880
AT3G05936
AT3G05937
AT3G05970
AT3G06170
AT3G06350
AT3G06380
AT3G06420
AT3G06483
AT3G06500
AT3G06510
AT3G06520
AT3G06580
AT3G06620
AT3G06660
AT3G06670
AT3G06780
AT3G06810
AT3G06850
AT3G06860
AT3G06868
AT3G06870
AT3G06880
AT3G07100
AT3G07160
AT3G07310
AT3G07320
AT3G07350
AT3G07370
AT3G07390
AT3G07500
AT3G07640
AT3G07650
AT3G07670
AT3G07700
AT3G07720
AT3G07730
AT3G07870
AT3G07940
AT3G07970
AT3G08010
AT3G08020
AT3G08040
AT3G08720
AT3G08760
AT3G08770
AT3G08850
AT3G08860
AT3G09000
AT3G09100
AT3G09150
AT3G09220
AT3G09260
AT3G09390
AT3G09405
AT3G09560
AT3G09580
AT3G09650
AT3G09770
AT3G09840
AT3G09850
AT3G09910
AT3G09920
AT3G10010
AT3G10020
AT3G10130
AT3G10250
AT3G10260
AT3G10270
AT3G10320
AT3G10370
AT3G10410
AT3G10420
AT3G10450
AT3G10490
AT3G10500
AT3G10510
AT3G10750
AT3G10770
AT3G10840
AT3G10870
AT3G10960
AT3G10970
AT3G11080
AT3G11100
AT3G11150
AT3G11200
AT3G11410
AT3G11430
AT3G11470
AT3G11480
AT3G11570
AT3G11580
AT3G11600
AT3G11660
AT3G11810
AT3G11910
AT3G11960
AT3G12020
AT3G12090
AT3G12120
AT3G12145
AT3G12400
AT3G12490
AT3G12500
AT3G12502
AT3G12630
AT3G12740
AT3G12750
AT3G12800
AT3G12810
AT3G12910
AT3G12980
AT3G13080
AT3G13200
AT3G13275
AT3G13340
AT3G13433
AT3G13450
AT3G13672
AT3G13690
AT3G13720
AT3G13750
AT3G13810
AT3G13950
AT3G14000
AT3G14010
AT3G14050
AT3G14060
AT3G14067
AT3G14070
AT3G14110
AT3G14130
AT3G14172
AT3G14270
AT3G14280
AT3G14440
AT3G14610
AT3G14690
AT3G14830
AT3G14850
AT3G15070
AT3G15095
AT3G15110
AT3G15270
AT3G15350
AT3G15450
AT3G15500
AT3G15630
AT3G15720
AT3G15760
AT3G15840
AT3G15880
AT3G15900
AT3G15950
AT3G16340
AT3G16430
AT3G16450
AT3G16520
AT3G16785
AT3G16830
AT3G16857
AT3G16860
AT3G16940
AT3G16990
AT3G17000
AT3G17070
AT3G17180
AT3G17205
AT3G17700
AT3G17770
AT3G17790
AT3G17800
AT3G17810
AT3G17820
AT3G17860
AT3G18040
AT3G18080
AT3G18250
AT3G18280
AT3G18350
AT3G18440
AT3G18520
AT3G18830
AT3G18950
AT3G19100
AT3G19190
AT3G19200
AT3G19260
AT3G19270
AT3G19290
AT3G19490
AT3G19580
AT3G19615
AT3G19770
AT3G19800
AT3G19860
AT3G19895
AT3G19900
AT3G19910
AT3G20060
AT3G20250
AT3G20270
AT3G20370
AT3G20380
AT3G20410
AT3G20500
AT3G20630
AT3G20810
AT3G21060
AT3G21070
AT3G21230
AT3G21240
AT3G21250
AT3G21290
AT3G21420
AT3G21430
AT3G21500
AT3G21520
AT3G21600
AT3G21610
AT3G21650
AT3G21670
AT3G21690
AT3G21700
AT3G21750
AT3G21755
AT3G21760
AT3G21770
AT3G21780
AT3G21790
AT3G22142
AT3G22150
AT3G22160
AT3G22200
AT3G22240
AT3G22370
AT3G22380
AT3G22460
AT3G22530
AT3G22550
AT3G22560
AT3G22570
AT3G22600
AT3G22620
AT3G22740
AT3G22760
AT3G22850
AT3G22961
AT3G22968
AT3G22970
AT3G22980
AT3G23070
AT3G23280
AT3G23570
AT3G23580
AT3G23605
AT3G23690
AT3G23780
AT3G23790
AT3G23920
AT3G24140
AT3G24170
AT3G24460
AT3G24740
AT3G24982
AT3G25220
AT3G25250
AT3G25290
AT3G25410
AT3G25570
AT3G25572
AT3G25620
AT3G25640
AT3G25700
AT3G25710
AT3G25840
AT3G25910
AT3G25990
AT3G26020
AT3G26080
AT3G26090
AT3G26100
AT3G26170
AT3G26180
AT3G26190
AT3G26220
AT3G26240
AT3G26290
AT3G26330
AT3G26380
AT3G26510
AT3G26580
AT3G26740
AT3G26830
AT3G26840
AT3G26850
AT3G26890
AT3G26910
AT3G27020
AT3G27110
AT3G27210
AT3G27260
AT3G27300
AT3G27330
AT3G27350
AT3G27380
AT3G27420
AT3G27820
AT3G27870
AT3G28007
AT3G28050
AT3G28100
AT3G28210
AT3G28220
AT3G28270
AT3G28600
AT3G28730
AT3G28850
AT3G29180
AT3G29200
AT3G29390
AT3G29575
AT3G29644
AT3G30390
AT3G30842
AT3G32980
AT3G43230
AT3G43440
AT3G43610
AT3G44300
AT3G44310
AT3G44320
AT3G44560
AT3G44720
AT3G44880
AT3G45010
AT3G45040
AT3G45130
AT3G45140
AT3G45300
AT3G46080
AT3G46110
AT3G46220
AT3G46300
AT3G46440
AT3G46450
AT3G46590
AT3G46650
AT3G46658
AT3G46660
AT3G46668
AT3G46670
AT3G46680
AT3G46690
AT3G46700
AT3G46960
AT3G46970
AT3G47000
AT3G47060
AT3G47160
AT3G47340
AT3G47420
AT3G47550
AT3G47730
AT3G47800
AT3G47810
AT3G47960
AT3G48000
AT3G48050
AT3G48060
AT3G48070
AT3G48195
AT3G48300
AT3G48350
AT3G48360
AT3G48390
AT3G48440
AT3G48450
AT3G48520
AT3G48530
AT3G48580
AT3G48690
AT3G48770
AT3G48780
AT3G48840
AT3G48850
AT3G48880
AT3G48890
AT3G48990
AT3G49120
AT3G49130
AT3G49210
AT3G49490
AT3G49550
AT3G49590
AT3G49601
AT3G49780
AT3G49790
AT3G49800
AT3G49950
AT3G50260
AT3G50270
AT3G50280
AT3G50360
AT3G50380
AT3G50500
AT3G50570
AT3G50650
AT3G50700
AT3G50840
AT3G50910
AT3G51000
AT3G51090
AT3G51130
AT3G51150
AT3G51310
AT3G51370
AT3G51420
AT3G51430
AT3G51440
AT3G51450
AT3G51630
AT3G51632
AT3G51660
AT3G51670
AT3G51730
AT3G51830
AT3G51840
AT3G51860
AT3G51895
AT3G51960
AT3G52070
AT3G52072
AT3G52180
AT3G52250
AT3G52280
AT3G52340
AT3G52770
AT3G52820
AT3G52850
AT3G52870
AT3G52920
AT3G52990
AT3G53210
AT3G53232
AT3G53350
AT3G53420
AT3G53600
AT3G53800
AT3G53930
AT3G53950
AT3G53960
AT3G53990
AT3G54030
AT3G54140
AT3G54150
AT3G54350
AT3G54440
AT3G54600
AT3G54620
AT3G54640
AT3G54670
AT3G54680
AT3G54820
AT3G54826
AT3G54990
AT3G55110
AT3G55270
AT3G55290
AT3G55390
AT3G55410
AT3G55430
AT3G55450
AT3G55470
AT3G55610
AT3G55640
AT3G55740
AT3G55890
AT3G55920
AT3G55970
AT3G56140
AT3G56260
AT3G56310
AT3G56460
AT3G56620
AT3G57010
AT3G57300
AT3G57380
AT3G57510
AT3G57520
AT3G57530
AT3G57570
AT3G57600
AT3G57680
AT3G57760
AT3G57770
AT3G57800
AT3G57880
AT3G57930
AT3G57950
AT3G58010
AT3G58060
AT3G58530
AT3G58550
AT3G58570
AT3G58620
AT3G58680
AT3G58710
AT3G58720
AT3G58740
AT3G58750
AT3G59080
AT3G59110
AT3G59210
AT3G59220
AT3G59280
AT3G59300
AT3G59350
AT3G59870
AT3G59930
AT3G59940
AT3G60030
AT3G60080
AT3G60110
AT3G60120
AT3G60130
AT3G60140
AT3G60180
AT3G60190
AT3G60210
AT3G60340
AT3G60590
AT3G60670
AT3G60690
AT3G60966
AT3G61070
AT3G61380
AT3G61430
AT3G61690
AT3G61710
AT3G61890
AT3G61930
AT3G61960
AT3G61980
AT3G62010
AT3G62500
AT3G62550
AT3G62590
AT3G62650
AT3G62660
AT3G62750
AT3G62770
AT3G62820
AT3G62980
AT3G63000
AT3G63010
AT3G63030
AT3G63050
AT3G63070
[truncated: 1,248 more rows]
