# Supplementary material for: RD26 mediates crosstalk between drought and brassinosteroid signalling pathways
Source: Nat Commun. 2017 Feb 24;8:14573. doi: 10.1038/ncomms14573 (PMC5333127; doi:10.1038/ncomms14573)
Supplement: Supplementary Data 6 — List of genes down-regulated in RD26OX transgenic plants. The genes down-regulated in RD26OX plants compared to WT were identified in this study by RNA-seq with 4-week-old adult plants without BL treatment (Fig. 2). [file ncomms14573-s7.xlsx]

## Sheet: Sheet1
Supplementary Data 6. List of genes down-regulated in RD26OX transgenic plants. The genes down-regulated in RD26OX plants compared to WT were identified in this study by RNA-seq with 4-week-old adult plants without BL treatment (Fig. 2).
Genes down-regulated in RD26OX (5479)
AT1G01010
AT1G01030
AT1G01050
AT1G01060
AT1G01080
AT1G01110
AT1G01120
AT1G01130
AT1G01180
AT1G01190
AT1G01200
AT1G01210
AT1G01300
AT1G01340
AT1G01360
AT1G01390
AT1G01420
AT1G01430
AT1G01470
AT1G01520
AT1G01540
AT1G01600
AT1G01610
AT1G01630
AT1G01640
AT1G01660
AT1G01680
AT1G01790
AT1G01920
AT1G01940
AT1G01950
AT1G02065
AT1G02070
AT1G02120
AT1G02140
AT1G02230
AT1G02290
AT1G02335
AT1G02340
AT1G02370
AT1G02450
AT1G02640
AT1G02650
AT1G02810
AT1G02870
AT1G02900
AT1G02950
AT1G02952
AT1G02960
AT1G03010
AT1G03020
AT1G03110
AT1G03130
AT1G03210
AT1G03260
AT1G03300
AT1G03310
AT1G03340
AT1G03360
AT1G03400
AT1G03475
AT1G03495
AT1G03530
AT1G03600
AT1G03620
AT1G03630
AT1G03820
AT1G03860
AT1G03870
AT1G03920
AT1G03930
AT1G04010
AT1G04020
AT1G04030
AT1G04040
AT1G04130
AT1G04170
AT1G04190
AT1G04200
AT1G04240
AT1G04250
AT1G04270
AT1G04425
AT1G04430
AT1G04480
AT1G04520
AT1G04530
AT1G04540
AT1G04550
AT1G04660
AT1G04680
AT1G04730
AT1G04800
AT1G04820
AT1G04870
AT1G04910
AT1G04980
AT1G05150
AT1G05170
AT1G05200
AT1G05320
AT1G05350
AT1G05370
AT1G05385
AT1G05420
AT1G05470
AT1G05500
AT1G05540
AT1G05570
AT1G05590
AT1G05630
AT1G05640
AT1G05690
AT1G05810
AT1G05820
AT1G05850
AT1G05950
AT1G06040
AT1G06080
AT1G06160
AT1G06220
AT1G06350
AT1G06380
AT1G06420
AT1G06640
AT1G06670
AT1G06680
AT1G06720
AT1G06760
AT1G06790
AT1G06800
AT1G06830
AT1G06850
AT1G07000
AT1G07010
AT1G07070
AT1G07090
AT1G07140
AT1G07180
AT1G07200
AT1G07240
AT1G07260
AT1G07270
AT1G07350
AT1G07370
AT1G07410
AT1G07485
AT1G07490
AT1G07570
AT1G07615
AT1G07650
AT1G07700
AT1G07770
AT1G07820
AT1G07830
AT1G07840
AT1G07880
AT1G07890
AT1G07920
AT1G07930
AT1G07940
AT1G07980
AT1G08010
AT1G08200
AT1G08220
AT1G08260
AT1G08280
AT1G08300
AT1G08340
AT1G08360
AT1G08380
AT1G08390
AT1G08410
AT1G08580
AT1G08610
AT1G08640
AT1G08660
AT1G08880
AT1G08930
AT1G09080
AT1G09170
AT1G09200
AT1G09210
AT1G09270
AT1G09330
AT1G09340
AT1G09350
AT1G09440
AT1G09460
AT1G09540
AT1G09590
AT1G09610
AT1G09620
AT1G09640
AT1G09660
AT1G09690
AT1G09750
AT1G09780
AT1G09830
AT1G09890
AT1G09932
AT1G09950
AT1G10020
AT1G10090
AT1G10270
AT1G10340
AT1G10360
AT1G10370
AT1G10430
AT1G10460
AT1G10470
AT1G10550
AT1G10590
AT1G10630
AT1G10657
AT1G10682
AT1G10770
AT1G10840
AT1G10865
AT1G10900
AT1G10920
AT1G10960
AT1G10980
AT1G10990
AT1G11000
AT1G11050
AT1G11070
AT1G11090
AT1G11185
AT1G11280
AT1G11300
AT1G11330
AT1G11350
AT1G11420
AT1G11475
AT1G11545
AT1G11600
AT1G11680
AT1G11700
AT1G11710
AT1G11740
AT1G11780
AT1G11800
AT1G11820
AT1G11860
AT1G11890
AT1G11960
AT1G12010
AT1G12020
AT1G12060
AT1G12080
AT1G12110
AT1G12140
AT1G12160
AT1G12280
AT1G12320
AT1G12330
AT1G12380
AT1G12460
AT1G12500
AT1G12550
AT1G12570
AT1G12750
AT1G12805
AT1G12850
AT1G12900
AT1G12920
AT1G12940
AT1G12990
AT1G13020
AT1G13080
AT1G13110
AT1G13160
AT1G13245
AT1G13250
AT1G13260
AT1G13380
AT1G13390
AT1G13420
AT1G13440
AT1G13470
AT1G13540
AT1G13635
AT1G13640
AT1G13650
AT1G13730
AT1G13810
AT1G13820
AT1G13860
AT1G13950
AT1G14010
AT1G14060
AT1G14190
AT1G14200
AT1G14210
AT1G14250
AT1G14280
AT1G14290
AT1G14300
AT1G14345
AT1G14360
AT1G14390
AT1G14430
AT1G14580
AT1G14590
AT1G14620
AT1G14630
AT1G14670
AT1G14700
AT1G14710
AT1G14810
AT1G14830
AT1G14840
AT1G14880
AT1G14920
AT1G14980
AT1G15120
AT1G15125
AT1G15140
AT1G15170
AT1G15180
AT1G15250
AT1G15260
AT1G15410
AT1G15420
AT1G15440
AT1G15480
AT1G15790
AT1G15810
AT1G15820
AT1G15830
AT1G15890
AT1G15930
AT1G15980
AT1G16000
AT1G16020
AT1G16080
AT1G16260
AT1G16280
AT1G16300
AT1G16370
AT1G16390
AT1G16420
AT1G16510
AT1G16560
AT1G16720
AT1G16730
AT1G16750
AT1G16858
AT1G16860
AT1G16870
AT1G16930
AT1G17050
AT1G17060
AT1G17120
AT1G17190
AT1G17200
AT1G17230
AT1G17430
AT1G17470
AT1G17560
AT1G17600
AT1G17610
AT1G17620
AT1G17690
AT1G17700
AT1G17840
AT1G17880
AT1G17890
AT1G18060
AT1G18070
AT1G18080
AT1G18250
AT1G18300
AT1G18320
AT1G18330
AT1G18350
AT1G18400
AT1G18460
AT1G18570
AT1G18580
AT1G18610
AT1G18650
AT1G18740
AT1G18773
AT1G18810
AT1G18830
AT1G18850
AT1G18880
AT1G19110
AT1G19150
AT1G19170
AT1G19330
AT1G19340
AT1G19350
AT1G19360
AT1G19380
AT1G19440
AT1G19450
AT1G19510
AT1G19520
AT1G19530
AT1G19540
AT1G19630
AT1G19710
AT1G19715
AT1G19770
AT1G19835
AT1G19840
AT1G19920
AT1G19940
AT1G19950
AT1G19960
AT1G20010
AT1G20050
AT1G20070
AT1G20160
AT1G20270
AT1G20330
AT1G20340
AT1G20430
AT1G20510
AT1G20690
AT1G20691
AT1G20720
AT1G20770
AT1G20780
AT1G20823
AT1G20840
AT1G20850
AT1G20890
AT1G20900
AT1G20950
AT1G21050
AT1G21060
AT1G21065
AT1G21080
AT1G21100
AT1G21130
AT1G21240
AT1G21250
AT1G21270
AT1G21310
AT1G21370
AT1G21500
AT1G21590
AT1G21660
AT1G21810
AT1G21880
AT1G21900
AT1G21910
AT1G22030
AT1G22180
AT1G22200
AT1G22220
AT1G22230
AT1G22250
AT1G22270
AT1G22300
AT1G22330
AT1G22430
AT1G22450
AT1G22480
AT1G22500
AT1G22530
AT1G22590
AT1G22630
AT1G22650
AT1G22690
AT1G22780
AT1G22790
AT1G22840
AT1G22850
AT1G22910
AT1G22920
AT1G22960
AT1G22980
AT1G23020
AT1G23030
AT1G23080
AT1G23090
AT1G23100
AT1G23120
AT1G23170
AT1G23280
AT1G23290
AT1G23310
AT1G23340
AT1G23460
AT1G23480
AT1G23490
AT1G23730
AT1G23740
AT1G23830
AT1G23840
AT1G23850
AT1G23950
AT1G23965
AT1G23970
AT1G24020
AT1G24030
AT1G24145
AT1G24147
AT1G24148
AT1G24170
AT1G24260
AT1G24310
AT1G24510
AT1G24530
AT1G24575
AT1G24735
AT1G24764
AT1G25260
AT1G25380
AT1G25510
AT1G25560
AT1G26200
AT1G26208
AT1G26210
AT1G26218
AT1G26220
AT1G26250
AT1G26290
AT1G26340
AT1G26460
AT1G26470
AT1G26540
AT1G26550
AT1G26650
AT1G26730
AT1G26761
AT1G26790
AT1G26840
AT1G26850
AT1G26880
AT1G26945
AT1G26960
AT1G27020
AT1G27045
AT1G27050
AT1G27060
AT1G27120
AT1G27130
AT1G27310
AT1G27350
AT1G27380
AT1G27390
AT1G27435
AT1G27440
AT1G27470
AT1G27480
AT1G27660
AT1G27730
AT1G27920
AT1G27921
AT1G27930
AT1G27940
AT1G27950
AT1G27960
AT1G27970
AT1G28110
AT1G28290
AT1G28350
AT1G28370
AT1G28395
AT1G28440
AT1G28510
AT1G28670
AT1G29050
AT1G29150
AT1G29170
AT1G29250
AT1G29280
AT1G29320
AT1G29418
AT1G29420
AT1G29430
AT1G29440
AT1G29450
AT1G29460
AT1G29465
AT1G29470
AT1G29500
AT1G29510
AT1G29600
AT1G29630
AT1G29660
AT1G29670
AT1G29680
AT1G29720
AT1G29785
AT1G29890
AT1G29900
AT1G29910
AT1G29920
AT1G29930
AT1G29940
AT1G29965
AT1G29970
AT1G29980
AT1G30160
AT1G30190
AT1G30230
AT1G30240
AT1G30280
AT1G30282
AT1G30360
AT1G30380
AT1G30520
AT1G30570
AT1G30650
AT1G30690
AT1G30720
AT1G30760
AT1G30840
AT1G30860
AT1G30880
AT1G30890
AT1G30900
AT1G31070
AT1G31220
AT1G31230
AT1G31280
AT1G31310
AT1G31330
AT1G31335
AT1G31340
AT1G31420
AT1G31485
AT1G31500
AT1G31540
AT1G31580
AT1G31650
AT1G31660
AT1G31690
AT1G31710
AT1G31720
AT1G31812
AT1G31817
AT1G31860
AT1G31920
AT1G31970
AT1G32060
AT1G32100
AT1G32220
AT1G32470
AT1G32520
AT1G32770
AT1G32780
AT1G32790
AT1G33120
AT1G33140
AT1G33170
AT1G33240
AT1G33260
AT1G33440
AT1G33470
AT1G33600
AT1G33610
AT1G33720
AT1G33760
AT1G33770
AT1G33790
AT1G33800
AT1G33960
AT1G34000
AT1G34010
AT1G34020
AT1G34030
AT1G34065
AT1G34130
AT1G34200
AT1G34550
AT1G34570
AT1G34580
AT1G34750
AT1G34760
AT1G35210
AT1G35230
AT1G35290
AT1G35510
AT1G35515
AT1G35516
AT1G35560
AT1G35580
AT1G35620
AT1G35710
AT1G35720
AT1G36050
AT1G36060
AT1G36310
AT1G36940
AT1G37130
AT1G41830
AT1G41880
AT1G42440
AT1G42970
AT1G43170
AT1G43580
AT1G43650
AT1G43700
AT1G43710
AT1G43790
AT1G43800
AT1G43860
AT1G44000
AT1G44446
AT1G44575
AT1G44740
AT1G44830
AT1G44900
AT1G45010
AT1G45130
AT1G45191
AT1G45201
AT1G45207
AT1G45229
AT1G45332
AT1G45616
AT1G45688
AT1G47200
AT1G47210
AT1G47240
AT1G47260
AT1G47395
AT1G47400
AT1G47480
AT1G47500
AT1G47603
AT1G47655
AT1G47670
AT1G47840
AT1G48030
AT1G48230
AT1G48300
AT1G48420
AT1G48500
AT1G48570
AT1G48598
AT1G48600
AT1G48610
AT1G48630
AT1G48745
AT1G48820
AT1G48830
AT1G48920
AT1G48960
AT1G49140
AT1G49200
AT1G49210
AT1G49230
AT1G49240
AT1G49245
AT1G49400
AT1G49410
AT1G49470
AT1G49540
AT1G49600
AT1G49660
AT1G49700
AT1G49750
AT1G49760
AT1G49780
AT1G50010
AT1G50055
AT1G50110
AT1G50320
AT1G50400
AT1G50430
AT1G50460
AT1G50490
AT1G50520
AT1G50732
AT1G50840
AT1G50900
AT1G50910
AT1G50920
AT1G51060
AT1G51070
AT1G51110
AT1G51130
AT1G51200
AT1G51270
AT1G51380
AT1G51400
AT1G51402
AT1G51440
AT1G51620
AT1G51630
AT1G51650
AT1G51660
AT1G51700
AT1G51730
AT1G51790
AT1G51800
AT1G51805
AT1G51850
AT1G51940
AT1G51980
AT1G52160
AT1G52190
AT1G52220
AT1G52230
AT1G52270
AT1G52280
AT1G52290
AT1G52300
AT1G52310
AT1G52360
AT1G52500
AT1G52510
AT1G52590
AT1G52600
AT1G52700
AT1G52750
AT1G52780
AT1G52800
AT1G52830
AT1G52870
AT1G52880
AT1G52930
AT1G52980
AT1G53000
AT1G53170
AT1G53180
AT1G53200
AT1G53240
AT1G53280
AT1G53300
AT1G53340
AT1G53345
AT1G53390
AT1G53440
AT1G53500
AT1G53510
AT1G53530
AT1G53645
AT1G53670
AT1G53690
AT1G53700
AT1G53710
AT1G53730
AT1G53840
AT1G54000
AT1G54090
AT1G54200
AT1G54270
AT1G54320
AT1G54370
AT1G54380
AT1G54630
AT1G54690
AT1G54740
AT1G54770
AT1G54780
AT1G54790
AT1G55160
AT1G55205
AT1G55330
AT1G55360
AT1G55380
AT1G55480
AT1G55630
AT1G55670
AT1G55690
AT1G55810
AT1G55870
AT1G55880
AT1G55890
AT1G55900
AT1G55910
AT1G55960
AT1G56045
AT1G56050
AT1G56070
AT1G56110
AT1G56120
AT1G56150
AT1G56170
AT1G56190
AT1G56240
AT1G56242
AT1G56280
AT1G56330
AT1G56340
AT1G56430
AT1G56440
AT1G56500
AT1G56510
AT1G56520
AT1G56540
AT1G56550
AT1G56600
AT1G56660
AT1G56670
AT1G56690
AT1G57560
AT1G57610
AT1G57620
AT1G57660
AT1G57680
AT1G57720
AT1G57750
AT1G57820
AT1G57860
AT1G57980
AT1G58070
AT1G58110
AT1G58160
AT1G58170
AT1G58280
AT1G58300
AT1G58370
AT1G58380
AT1G58420
AT1G58430
AT1G58440
AT1G58520
AT1G59580
AT1G59760
AT1G59950
AT1G59960
AT1G59970
AT1G59980
AT1G59990
AT1G60000
AT1G60010
AT1G60060
AT1G60070
AT1G60080
AT1G60110
AT1G60270
AT1G60390
AT1G60525
AT1G60530
AT1G60550
AT1G60640
AT1G60660
AT1G60770
AT1G60790
AT1G60800
AT1G60810
AT1G60850
AT1G60950
AT1G61160
AT1G61170
AT1G61190
AT1G61255
AT1G61260
AT1G61300
AT1G61310
AT1G61340
AT1G61380
AT1G61500
AT1G61520
AT1G61570
AT1G61580
AT1G61640
AT1G61667
AT1G61790
AT1G61870
AT1G61990
AT1G62030
AT1G62150
AT1G62170
AT1G62180
AT1G62330
AT1G62360
AT1G62380
AT1G62480
AT1G62500
AT1G62510
AT1G62640
AT1G62730
AT1G62740
AT1G62750
AT1G62790
AT1G62800
AT1G62810
AT1G62870
AT1G62960
AT1G62975
AT1G62990
AT1G63000
AT1G63055
AT1G63057
AT1G63090
AT1G63120
AT1G63160
AT1G63220
AT1G63230
AT1G63250
AT1G63260
AT1G63295
AT1G63300
AT1G63310
AT1G63350
AT1G63500
AT1G63520
AT1G63530
AT1G63570
AT1G63660
AT1G63710
AT1G63780
AT1G63810
AT1G63850
AT1G63860
AT1G63910
AT1G63980
AT1G63990
AT1G64090
AT1G64100
AT1G64105
AT1G64170
AT1G64220
AT1G64230
AT1G64330
AT1G64370
AT1G64390
AT1G64490
AT1G64500
AT1G64600
AT1G64620
AT1G64625
AT1G64640
AT1G64650
AT1G64680
AT1G64720
AT1G64780
AT1G64860
AT1G64880
AT1G64980
AT1G65010
AT1G65030
AT1G65060
AT1G65190
AT1G65230
AT1G65240
AT1G65250
AT1G65290
AT1G65295
AT1G65310
AT1G65370
AT1G65390
AT1G65450
AT1G65470
AT1G65480
AT1G65484
AT1G65486
AT1G65490
AT1G65620
AT1G65790
AT1G65800
AT1G65840
AT1G65845
AT1G65860
AT1G65870
AT1G65880
AT1G65890
AT1G65900
AT1G65930
AT1G65960
AT1G65985
AT1G66070
AT1G66080
AT1G66090
AT1G66100
AT1G66180
AT1G66250
AT1G66460
AT1G66540
AT1G66620
AT1G66670
AT1G66820
AT1G66840
AT1G66910
AT1G66920
AT1G66930
AT1G66940
AT1G66960
AT1G66970
AT1G66980
AT1G67030
AT1G67050
AT1G67090
AT1G67105
AT1G67260
AT1G67265
AT1G67320
AT1G67328
AT1G67330
AT1G67430
AT1G67460
AT1G67470
AT1G67480
AT1G67510
AT1G67520
AT1G67550
AT1G67590
AT1G67620
AT1G67630
AT1G67710
AT1G67740
AT1G67750
AT1G67760
AT1G67800
AT1G67810
AT1G67820
AT1G67865
AT1G67870
AT1G67950
AT1G68010
AT1G68100
AT1G68110
AT1G68130
AT1G68200
AT1G68238
AT1G68260
AT1G68300
AT1G68330
AT1G68400
AT1G68470
AT1G68550
AT1G68552
AT1G68590
AT1G68725
AT1G68740
AT1G68760
AT1G68810
AT1G68830
AT1G68840
AT1G68870
AT1G68945
AT1G68990
AT1G69030
AT1G69070
AT1G69080
AT1G69160
AT1G69252
AT1G69420
AT1G69440
AT1G69450
AT1G69490
AT1G69510
AT1G69520
AT1G69570
AT1G69572
AT1G69620
AT1G69690
AT1G69720
AT1G69730
AT1G69770
AT1G69850
AT1G69900
AT1G69910
AT1G70000
AT1G70140
AT1G70210
AT1G70230
AT1G70250
AT1G70260
AT1G70270
AT1G70310
AT1G70330
AT1G70370
AT1G70410
AT1G70470
AT1G70490
AT1G70550
AT1G70600
AT1G70760
AT1G70770
AT1G70830
AT1G70890
AT1G70920
AT1G70940
AT1G70985
AT1G70990
AT1G71015
AT1G71030
AT1G71140
AT1G71210
AT1G71230
AT1G71360
AT1G71380
AT1G71390
AT1G71400
AT1G71480
AT1G71490
AT1G71500
AT1G71690
AT1G71692
AT1G71730
AT1G71780
AT1G71820
AT1G71840
AT1G71850
AT1G71970
AT1G72000
AT1G72010
AT1G72020
AT1G72030
AT1G72130
AT1G72140
AT1G72180
AT1G72220
AT1G72230
AT1G72240
AT1G72260
AT1G72270
AT1G72280
AT1G72300
AT1G72360
AT1G72370
AT1G72410
AT1G72416
AT1G72430
AT1G72440
AT1G72480
AT1G72500
AT1G72560
AT1G72600
AT1G72610
AT1G72640
AT1G72645
AT1G72730
AT1G72740
AT1G72750
AT1G72890
AT1G72910
AT1G72920
AT1G72930
AT1G72950
AT1G72970
AT1G72990
AT1G73020
AT1G73110
AT1G73140
AT1G73180
AT1G73230
AT1G73240
AT1G73330
AT1G73500
AT1G73570
AT1G73600
AT1G73602
AT1G73620
AT1G73630
AT1G73640
AT1G73805
AT1G73830
AT1G73870
AT1G73940
AT1G74050
AT1G74060
AT1G74200
AT1G74210
AT1G74270
AT1G74300
AT1G74310
AT1G74380
AT1G74420
AT1G74440
AT1G74458
AT1G74470
AT1G74560
AT1G74650
AT1G74670
AT1G74680
AT1G74690
AT1G74710
AT1G74730
AT1G74780
AT1G74880
AT1G74890
AT1G75040
AT1G75100
AT1G75130
AT1G75150
AT1G75250
AT1G75280
AT1G75420
AT1G75440
AT1G75460
AT1G75500
AT1G75590
AT1G75670
AT1G75680
AT1G75690
AT1G75710
AT1G75750
AT1G75760
AT1G75780
AT1G75810
AT1G75940
AT1G76010
AT1G76020
AT1G76030
AT1G76080
AT1G76100
AT1G76110
AT1G76120
AT1G76160
AT1G76180
AT1G76200
AT1G76240
AT1G76270
AT1G76300
AT1G76340
AT1G76400
AT1G76520
AT1G76550
AT1G76620
AT1G76670
AT1G76680
AT1G76800
AT1G76892
AT1G76952
AT1G76955
AT1G76960
AT1G76970
AT1G76990
AT1G77030
AT1G77090
AT1G77120
AT1G77210
AT1G77230
AT1G77240
AT1G77330
AT1G77380
AT1G77450
AT1G77460
AT1G77490
AT1G77510
AT1G77550
AT1G77630
AT1G77660
AT1G77680
AT1G77690
AT1G77840
AT1G77870
AT1G77885
AT1G77940
AT1G77950
AT1G77960
AT1G77990
AT1G77992
AT1G78000
AT1G78020
AT1G78040
AT1G78090
AT1G78100
AT1G78120
AT1G78150
AT1G78190
AT1G78210
AT1G78240
AT1G78260
AT1G78265
AT1G78270
AT1G78290
AT1G78300
AT1G78320
AT1G78430
AT1G78450
AT1G78460
AT1G78490
AT1G78510
AT1G78580
AT1G78600
AT1G78650
AT1G78750
AT1G78815
AT1G78820
AT1G78860
AT1G78865
AT1G78970
AT1G78995
AT1G79040
AT1G79150
AT1G79340
AT1G79380
AT1G79400
AT1G79410
AT1G79460
AT1G79470
AT1G79550
AT1G79590
AT1G79620
AT1G79630
AT1G79660
AT1G79720
AT1G79760
AT1G79790
AT1G79840
AT1G79920
AT1G79930
AT1G79940
AT1G80050
AT1G80120
AT1G80130
AT1G80170
AT1G80245
AT1G80270
AT1G80280
AT1G80290
AT1G80380
AT1G80530
AT1G80560
AT1G80620
AT1G80640
AT1G80720
AT1G80750
AT1G80760
AT1G80840
AT1G80870
AT1G80910
AT2G01070
AT2G01150
AT2G01190
AT2G01250
AT2G01260
AT2G01280
AT2G01290
AT2G01300
AT2G01420
AT2G01422
AT2G01570
AT2G01670
AT2G01818
AT2G01860
AT2G01910
AT2G01940
AT2G01950
AT2G02020
AT2G02130
AT2G02150
AT2G02780
AT2G02790
AT2G02800
AT2G02820
AT2G02860
AT2G02930
AT2G02950
AT2G02955
AT2G03200
AT2G03220
AT2G03350
AT2G03505
AT2G03510
AT2G03590
AT2G03680
AT2G03690
AT2G03710
AT2G03730
AT2G03750
AT2G03820
AT2G03890
AT2G04030
AT2G04032
AT2G04039
AT2G04070
AT2G04080
AT2G04280
AT2G04410
AT2G04430
AT2G04450
AT2G04495
AT2G04515
AT2G04520
AT2G04740
AT2G04780
AT2G04790
AT2G04795
AT2G04850
AT2G04852
AT2G05070
AT2G05100
AT2G05220
AT2G05320
AT2G05380
AT2G05440
AT2G05520
AT2G05620
AT2G05632
AT2G05790
AT2G05810
AT2G05812
AT2G05914
AT2G05920
AT2G05940
AT2G05995
AT2G06520
AT2G06850
AT2G06925
AT2G07050
AT2G07180
AT2G07340
AT2G07680
AT2G07690
AT2G09795
AT2G09990
AT2G10940
AT2G12400
AT2G12462
AT2G13550
AT2G13790
AT2G13820
AT2G14045
AT2G14050
AT2G14247
AT2G14460
AT2G14560
AT2G14610
AT2G14660
AT2G14878
AT2G14890
AT2G14910
AT2G15000
AT2G15020
AT2G15042
AT2G15050
AT2G15080
AT2G15128
AT2G15292
AT2G15320
AT2G15400
AT2G15580
AT2G16060
AT2G16070
AT2G16280
AT2G16380
AT2G16440
AT2G16500
AT2G16650
AT2G16750
AT2G16780
AT2G16950
AT2G17040
AT2G17230
AT2G17240
AT2G17250
AT2G17580
AT2G17630
AT2G17670
AT2G17710
AT2G17720
AT2G17820
AT2G17880
AT2G17972
AT2G18010
AT2G18020
AT2G18030
AT2G18110
AT2G18160
AT2G18162
AT2G18180
AT2G18193
AT2G18196
AT2G18220
AT2G18230
AT2G18270
AT2G18280
AT2G18290
AT2G18328
AT2G18360
AT2G18520
AT2G18560
AT2G18570
AT2G18660
AT2G18720
AT2G18790
AT2G18860
AT2G18900
AT2G18910
AT2G18969
AT2G18970
AT2G18990
AT2G19310
AT2G19385
AT2G19480
AT2G19490
AT2G19540
AT2G19580
AT2G19590
AT2G19600
AT2G19620
AT2G19640
AT2G19650
AT2G19670
AT2G19680
AT2G19690
AT2G19730
AT2G19750
AT2G19760
AT2G19780
AT2G19870
AT2G20100
AT2G20140
AT2G20260
AT2G20370
AT2G20390
AT2G20420
AT2G20450
AT2G20490
AT2G20530
AT2G20560
AT2G20690
AT2G20710
AT2G20720
AT2G20725
AT2G20750
AT2G20760
AT2G20770
AT2G20780
AT2G20790
AT2G20820
AT2G20870
AT2G20880
AT2G20900
AT2G20940
AT2G20950
AT2G21120
AT2G21140
AT2G21160
AT2G21200
AT2G21210
AT2G21320
AT2G21330
AT2G21440
AT2G21540
AT2G21550
AT2G21580
AT2G21650
AT2G21770
AT2G21790
AT2G21830
AT2G21850
AT2G21860
AT2G21870
AT2G21910
AT2G21960
AT2G21970
AT2G22080
AT2G22100
AT2G22122
AT2G22125
AT2G22170
AT2G22190
AT2G22240
AT2G22482
AT2G22490
AT2G22500
AT2G22795
AT2G22810
AT2G22830
AT2G22850
AT2G22870
AT2G22900
AT2G23050
AT2G23090
AT2G23100
AT2G23130
AT2G23180
AT2G23290
AT2G23300
AT2G23340
AT2G23350
AT2G23420
AT2G23560
AT2G23600
AT2G23610
AT2G23620
AT2G23670
AT2G23672
AT2G23680
AT2G23690
AT2G23760
AT2G23770
AT2G23890
AT2G23930
AT2G24050
AT2G24100
AT2G24150
AT2G24170
AT2G24210
AT2G24280
AT2G24330
AT2G24390
AT2G24490
AT2G24500
AT2G24540
AT2G24545
AT2G24600
AT2G24630
AT2G24645
AT2G24762
AT2G24790
AT2G24850
AT2G24860
AT2G24940
AT2G24945
AT2G24960
AT2G24990
AT2G25060
AT2G25080
AT2G25130
AT2G25140
AT2G25210
AT2G25220
AT2G25310
AT2G25355
AT2G25430
AT2G25470
AT2G25510
AT2G25520
AT2G25735
AT2G25820
AT2G26010
AT2G26020
AT2G26060
AT2G26080
AT2G26110
AT2G26150
AT2G26190
AT2G26240
AT2G26390
AT2G26440
AT2G26500
AT2G26580
AT2G26640
AT2G26650
AT2G26680
AT2G26695
AT2G26710
AT2G26730
AT2G26870
AT2G26910
AT2G26975
AT2G27030
AT2G27060
AT2G27130
AT2G27360
AT2G27400
AT2G27402
AT2G27420
AT2G27470
AT2G27530
AT2G27590
AT2G27660
AT2G27690
AT2G27710
AT2G27775
AT2G27840
AT2G27860
AT2G27920
AT2G28000
AT2G28080
AT2G28140
AT2G28150
AT2G28160
AT2G28210
AT2G28250
AT2G28260
AT2G28315
AT2G28350
AT2G28380
AT2G28410
AT2G28460
AT2G28470
AT2G28520
AT2G28570
AT2G28580
AT2G28600
AT2G28720
AT2G28740
AT2G28760
AT2G28780
AT2G28910
AT2G28940
AT2G28950
AT2G29120
AT2G29130
AT2G29360
AT2G29510
AT2G29530
AT2G29550
AT2G29570
AT2G29650
AT2G29660
AT2G29720
AT2G29730
AT2G29750
AT2G29890
AT2G29980
AT2G30060
AT2G30070
AT2G30080
AT2G30200
AT2G30230
AT2G30260
AT2G30460
AT2G30520
AT2G30540
AT2G30570
AT2G30600
AT2G30615
AT2G30740
AT2G30760
AT2G30766
AT2G30870
AT2G30890
AT2G30900
AT2G30930
AT2G30970
AT2G30990
AT2G31010
AT2G31020
AT2G31060
AT2G31110
AT2G31220
AT2G31230
AT2G31240
AT2G31270
AT2G31360
AT2G31370
AT2G31380
AT2G31410
AT2G31610
AT2G31660
AT2G31730
AT2G31740
AT2G31900
AT2G31902
AT2G32060
AT2G32070
AT2G32160
AT2G32200
AT2G32220
AT2G32235
AT2G32240
AT2G32270
AT2G32295
AT2G32380
AT2G32390
AT2G32450
AT2G32470
AT2G32480
AT2G32487
AT2G32500
AT2G32520
AT2G32540
AT2G32560
AT2G32580
AT2G32680
AT2G32690
AT2G32860
AT2G32870
AT2G32880
AT2G32920
AT2G32940
AT2G32990
AT2G33040
AT2G33050
AT2G33051
AT2G33120
AT2G33180
AT2G33210
AT2G33250
AT2G33310
AT2G33320
AT2G33330
AT2G33340
AT2G33370
AT2G33550
AT2G33570
AT2G33845
AT2G33850
AT2G33855
AT2G33990
AT2G34010
AT2G34050
AT2G34060
AT2G34150
AT2G34190
AT2G34250
AT2G34260
AT2G34300
AT2G34357
AT2G34410
AT2G34420
AT2G34430
AT2G34470
AT2G34490
AT2G34510
AT2G34570
AT2G34585
AT2G34620
AT2G34650
AT2G34655
AT2G34710
AT2G34720
AT2G34750
AT2G34770
AT2G34790
AT2G34840
AT2G34860
AT2G34900
AT2G34940
AT2G34960
AT2G34970
AT2G35000
AT2G35020
AT2G35040
AT2G35060
AT2G35070
AT2G35075
AT2G35120
AT2G35150
AT2G35155
AT2G35190
AT2G35210
AT2G35240
AT2G35310
AT2G35470
AT2G35620
AT2G35637
AT2G35640
AT2G35660
AT2G35760
AT2G35790
AT2G35810
AT2G35820
AT2G35830
AT2G35859
AT2G35860
AT2G35880
AT2G35900
AT2G35930
AT2G35960
AT2G36070
AT2G36110
AT2G36145
AT2G36160
AT2G36170
AT2G36220
AT2G36300
AT2G36325
AT2G36330
AT2G36430
AT2G36470
AT2G36570
AT2G36590
AT2G36750
AT2G36830
AT2G36835
AT2G36870
AT2G36880
AT2G36885
AT2G36930
AT2G36970
AT2G37050
AT2G37060
AT2G37080
AT2G37090
AT2G37170
AT2G37180
AT2G37190
AT2G37230
AT2G37240
AT2G37250
AT2G37270
AT2G37280
AT2G37340
AT2G37390
AT2G37400
AT2G37460
AT2G37470
AT2G37510
AT2G37560
AT2G37640
AT2G37690
AT2G37710
AT2G37720
AT2G37860
AT2G37890
AT2G37990
AT2G38080
AT2G38090
AT2G38120
AT2G38160
AT2G38170
AT2G38230
AT2G38280
AT2G38290
AT2G38310
AT2G38320
AT2G38360
[truncated: 3,481 more rows]
