# Supplementary material for: RD26 mediates crosstalk between drought and brassinosteroid signalling pathways
Source: Nat Commun. 2017 Feb 24;8:14573. doi: 10.1038/ncomms14573 (PMC5333127; doi:10.1038/ncomms14573)
Supplement: Supplementary Data 7 — List of genes up-regulated in rd26 anac019 anac055 anac102 quadruple mutants. The genes up-regulated in rd26 anac019 anac055 anac102 quadruple mutant plants compared to WT were identified in this study by RNA-seq with 4-week-old adult plants without BL treatment (Supplementary Figure 4). [file ncomms14573-s8.xlsx]

## Sheet: Sheet1
Supplementary Data 7. List of genes up-regulated in rd26 anac019 anac055 anac102 quadruple mutants. The genes up-regulated in rd26 anac019 anac055 anac102 quadruple mutant plants compared to WT were identified in this study by RNA-seq with 4-week-old adult plants without BL treatment (Supplementary Figure 4).
Genes up-regulated in quadruple mutant (405)
AT1G01470
AT1G01620
AT1G01720
AT1G02610
AT1G03610
AT1G04220
AT1G07050
AT1G11210
AT1G11260
AT1G13260
AT1G13650
AT1G14250
AT1G15125
AT1G16850
AT1G17940
AT1G20030
AT1G20440
AT1G20450
AT1G21010
AT1G21670
AT1G22190
AT1G23390
AT1G24145
AT1G25550
AT1G25560
AT1G28010
AT1G28330
AT1G28480
AT1G29690
AT1G30250
AT1G30260
AT1G30360
AT1G35230
AT1G42990
AT1G49430
AT1G49450
AT1G51140
AT1G52770
AT1G52827
AT1G56220
AT1G56510
AT1G57990
AT1G58290
AT1G59910
AT1G60140
AT1G60590
AT1G60950
AT1G61340
AT1G64380
AT1G65490
AT1G68190
AT1G68520
AT1G68840
AT1G69490
AT1G70290
AT1G70530
AT1G71030
AT1G72520
AT1G73390
AT1G73480
AT1G74930
AT1G75900
AT1G76590
AT1G77450
AT1G78080
AT1G80450
AT1G80820
AT1G80920
AT2G02710
AT2G04570
AT2G15080
AT2G15880
AT2G15890
AT2G15970
AT2G16630
AT2G17840
AT2G17880
AT2G18700
AT2G20880
AT2G21790
AT2G23320
AT2G24240
AT2G26190
AT2G27310
AT2G27830
AT2G28305
AT2G28630
AT2G32800
AT2G34430
AT2G34620
AT2G37170
AT2G38400
AT2G38820
AT2G39400
AT2G39800
AT2G40300
AT2G42530
AT2G43590
AT2G44130
AT2G44140
AT2G47485
AT3G04630
AT3G04640
AT3G05640
AT3G07310
AT3G07350
AT3G07390
AT3G07650
AT3G08760
AT3G10020
AT3G14440
AT3G15450
AT3G15630
AT3G19720
AT3G22310
AT3G24420
AT3G24518
AT3G24520
AT3G25180
AT3G25250
AT3G27690
AT3G28220
AT3G28740
AT3G47800
AT3G48460
AT3G49780
AT3G49790
AT3G50260
AT3G55500
AT3G55980
AT3G61060
AT3G62550
AT3G63160
AT4G00360
AT4G05100
AT4G11360
AT4G14270
AT4G14365
AT4G14620
AT4G14622
AT4G17340
AT4G18170
AT4G18270
AT4G20830
AT4G21390
AT4G22485
AT4G22505
AT4G23180
AT4G26530
AT4G27520
AT4G28150
AT4G28290
AT4G29740
AT4G29905
AT4G30350
AT4G33467
AT4G33666
AT4G34000
AT4G34138
AT4G34150
AT4G36040
AT4G36850
AT4G37260
AT4G38470
AT4G38770
AT4G39330
AT4G39830
AT5G01595
AT5G01600
AT5G01900
AT5G02020
AT5G02490
AT5G05220
AT5G06530
AT5G09440
AT5G11070
AT5G13200
AT5G14120
AT5G15970
AT5G16370
AT5G17300
AT5G19120
AT5G19190
AT5G20630
AT5G21940
AT5G22390
AT5G24080
AT5G24470
AT5G24490
AT5G25280
AT5G26340
AT5G27420
AT5G28030
AT5G37260
AT5G38210
AT5G41900
AT5G43190
AT5G45950
AT5G48490
AT5G49520
AT5G49630
AT5G51720
AT5G52310
AT5G54170
AT5G57110
AT5G57710
AT5G59080
AT5G59320
AT5G60120
AT5G60680
AT5G63160
AT5G66070
AT1G08550
AT1G08570
AT1G10340
AT1G10657
AT1G13250
AT1G18710
AT1G21100
AT1G21450
AT1G21680
AT1G22640
AT1G23710
AT1G23840
AT1G23870
AT1G25400
AT1G27290
AT1G36370
AT1G49130
AT1G49500
AT1G52000
AT1G54740
AT1G55110
AT1G62300
AT1G63860
AT1G64050
AT1G68670
AT1G69890
AT1G70520
AT1G72060
AT1G72070
AT1G73920
AT1G76560
AT1G76600
AT1G76650
AT1G76900
AT1G77885
AT1G80440
AT2G05914
AT2G14080
AT2G15042
AT2G15620
AT2G18670
AT2G20670
AT2G24550
AT2G25735
AT2G25900
AT2G26560
AT2G27385
AT2G29300
AT2G29670
AT2G32150
AT2G33060
AT2G33830
AT2G38230
AT2G38470
AT2G39250
AT2G40000
AT2G42600
AT2G43330
AT2G46800
AT3G05730
AT3G10340
AT3G16660
AT3G16670
AT3G18773
AT3G19290
AT3G19580
AT3G26240
AT3G26740
AT3G27350
AT3G29644
AT3G46600
AT3G48360
AT3G52400
AT3G59940
AT3G61070
AT3G61830
AT3G62910
AT3G62950
AT4G01026
AT4G01030
AT4G01460
AT4G02075
AT4G03510
AT4G05070
AT4G06534
AT4G06536
AT4G10925
AT4G15690
AT4G16950
AT4G17230
AT4G17245
AT4G18880
AT4G21990
AT4G22620
AT4G24230
AT4G24800
AT4G29190
AT4G37610
AT4G38550
AT4G38552
AT5G01100
AT5G02010
AT5G03350
AT5G03470
AT5G06860
AT5G06865
AT5G13090
AT5G15960
AT5G17490
AT5G22570
AT5G22920
AT5G24890
AT5G26920
AT5G41750
AT5G42830
AT5G47390
AT5G49448
AT5G49450
AT5G50450
AT5G55220
AT5G55970
AT5G56550
AT5G56980
AT5G57630
AT5G59430
AT5G62000
AT5G62720
AT5G65080
AT5G65207
AT5G65660
AT5G67080
AT5G67190
AT5G67420
AT3G05170
AT1G05835
AT1G32860
AT1G56060
AT1G66880
AT1G71697
AT1G75030
AT1G77760
AT2G02450
AT2G15090
AT2G19810
AT2G30360
AT2G30362
AT2G42540
AT3G02840
AT3G10300
AT3G17510
AT3G50240
AT3G52060
AT3G56880
AT3G61580
AT4G13500
AT4G24960
AT4G27440
AT4G28140
AT4G29780
AT4G36670
AT4G37550
AT5G06320
AT5G08610
AT5G17460
AT5G25610
AT5G56100
AT5G62470
AT5G63450
AT5G63810
AT1G05675
AT1G19400
AT1G30730
AT1G49000
AT1G67910
AT1G74840
AT1G76930
AT2G18680
AT2G18690
AT2G25200
AT2G29500
AT2G36026
AT3G19030
AT3G47620
AT4G14330
AT4G23800
AT4G23810
AT4G28180
AT5G01630
AT5G02160
AT5G40850
AT5G45340
AT5G61440
AT1G27565
