# Supplementary material for: RD26 mediates crosstalk between drought and brassinosteroid signalling pathways
Source: Nat Commun. 2017 Feb 24;8:14573. doi: 10.1038/ncomms14573 (PMC5333127; doi:10.1038/ncomms14573)
Supplement: Supplementary Data 8 — List of genes down-regulated in rd26 anac019 anac055 anac102 quadruple mutants. The genes down-regulated in rd26 anac019 anac055 anac102 quadruple mutant plants compared to WT were identified in this study by RNA-seq with 4-week-old adult plants without BL treatment (Supplementary Figure 4). [file ncomms14573-s9.xlsx]

## Sheet: Sheet1
Supplementary Data 8. List of genes down-regulated in rd26 anac019 anac055 anac102 quadruple mutants. The genes down-regulated in rd26 anac019 anac055 anac102 quadruple mutant plants compared to WT were identified in this study by RNA-seq with 4-week-old adult plants without BL treatment (Supplementary Fig. 4).
Genes down-regulated in quadruple mutant (378)
AT1G01490
AT1G02850
AT1G03870
AT1G04030
AT1G04040
AT1G04180
AT1G04240
AT1G06640
AT1G07090
AT1G12110
AT1G12780
AT1G13245
AT1G13360
AT1G14520
AT1G15410
AT1G20780
AT1G21250
AT1G22400
AT1G22530
AT1G22690
AT1G23020
AT1G23080
AT1G23090
AT1G29430
AT1G29440
AT1G29450
AT1G31420
AT1G31710
AT1G44100
AT1G47510
AT1G51780
AT1G52890
AT1G53570
AT1G55360
AT1G57750
AT1G58110
AT1G59700
AT1G62380
AT1G62480
AT1G63090
AT1G69530
AT1G69570
AT1G69572
AT1G71880
AT1G72430
AT1G72910
AT1G74670
AT1G75750
AT1G76990
AT1G77380
AT1G78230
AT1G78490
AT1G78970
AT1G79110
AT1G80130
AT2G02990
AT2G14247
AT2G17500
AT2G19590
AT2G22170
AT2G22810
AT2G23130
AT2G23170
AT2G23600
AT2G23610
AT2G23770
AT2G24100
AT2G29350
AT2G30140
AT2G30740
AT2G30760
AT2G30766
AT2G32290
AT2G32487
AT2G36970
AT2G38170
AT2G38240
AT2G38310
AT2G39970
AT2G40330
AT2G40900
AT2G41240
AT2G41700
AT2G42610
AT2G42750
AT2G44080
AT2G44670
AT2G44940
AT2G45180
AT2G45680
AT2G45685
AT2G46450
AT2G46600
AT2G47440
AT3G01420
AT3G01520
AT3G02580
AT3G02910
AT3G03470
AT3G04000
AT3G04210
AT3G04720
AT3G07460
AT3G09260
AT3G09450
AT3G11280
AT3G11480
AT3G11780
AT3G12320
AT3G12830
AT3G14230
AT3G16770
AT3G16850
AT3G17390
AT3G18290
AT3G21690
AT3G27540
AT3G27770
AT3G30180
AT3G30720
AT3G44450
AT3G47420
AT3G47640
AT3G48520
AT3G50340
AT3G51670
AT3G51860
AT3G54810
AT3G56310
AT3G60130
AT3G60690
AT3G61440
AT3G62150
AT3G63380
AT4G01070
AT4G03400
AT4G04223
AT4G04955
AT4G12290
AT4G15530
AT4G16260
AT4G17460
AT4G17670
AT4G17870
AT4G18010
AT4G19410
AT4G19430
AT4G21680
AT4G21870
AT4G23400
AT4G27310
AT4G27900
AT4G29310
AT4G30270
AT4G32150
AT4G33070
AT4G33560
AT4G34950
AT4G37520
AT4G37530
AT4G37770
AT4G37800
AT4G37980
AT4G37990
AT4G38840
AT4G38850
AT4G38860
AT4G39400
AT4G40060
AT5G01710
AT5G01712
AT5G02760
AT5G03730
AT5G05250
AT5G05440
AT5G05690
AT5G07010
AT5G07460
AT5G07580
AT5G07830
AT5G08760
AT5G09670
AT5G09672
AT5G12050
AT5G12170
AT5G13180
AT5G13330
AT5G13550
AT5G13740
AT5G15350
AT5G15410
AT5G17860
AT5G18020
AT5G19550
AT5G20250
AT5G20700
AT5G21105
AT5G23280
AT5G37940
AT5G41400
AT5G44020
AT5G44130
AT5G44420
AT5G44430
AT5G45820
AT5G46250
AT5G47370
AT5G48430
AT5G52882
AT5G53450
AT5G54510
AT5G55930
AT5G56040
AT5G58390
AT5G59780
AT5G63790
AT5G64370
AT5G64570
AT5G64572
AT5G64850
AT5G66040
AT5G67370
AT1G01060
AT1G09500
AT1G13460
AT1G13609
AT1G13950
AT1G14280
AT1G17020
AT1G18400
AT1G18590
AT1G19450
AT1G19570
AT1G21370
AT1G23030
AT1G23130
AT1G23800
AT1G26390
AT1G26770
AT1G28670
AT1G35720
AT1G47395
AT1G47400
AT1G47410
AT1G51805
AT1G52600
AT1G54575
AT1G55920
AT1G57680
AT1G61667
AT1G63840
AT1G64810
AT1G64980
AT1G65610
AT1G65840
AT1G66940
AT1G68570
AT1G70000
AT1G70230
AT1G70830
AT1G72416
AT1G73260
AT1G75280
AT1G78100
AT1G80160
AT2G01290
AT2G05440
AT2G05840
AT2G15020
AT2G19650
AT2G21210
AT2G21970
AT2G27228
AT2G27230
AT2G29360
AT2G31380
AT2G32580
AT2G33480
AT2G34810
AT2G37760
AT2G37770
AT2G39330
AT2G40100
AT2G41090
AT2G46790
AT3G07140
AT3G08860
AT3G11700
AT3G12620
AT3G16760
AT3G18820
AT3G19130
AT3G20100
AT3G21500
AT3G22550
AT3G24982
AT3G26170
AT3G27170
AT3G30775
AT3G44260
AT3G44300
AT3G45210
AT3G46658
AT3G46660
AT3G47500
AT3G47810
AT3G50650
AT3G56970
AT3G56980
AT3G58120
AT3G60140
AT4G08870
AT4G09420
AT4G11650
AT4G16563
AT4G17880
AT4G20260
AT4G22150
AT4G23130
AT4G24000
AT4G26850
AT4G27410
AT4G28490
AT4G29270
AT4G33150
AT4G33540
AT4G34770
AT4G37430
AT4G37432
AT4G39210
AT5G02480
AT5G03120
AT5G03555
AT5G06980
AT5G10380
AT5G13710
AT5G15948
AT5G15950
AT5G16570
AT5G20190
AT5G22460
AT5G27660
AT5G37950
AT5G40450
AT5G41790
AT5G43580
AT5G47780
AT5G52900
AT5G53370
AT5G53500
AT5G53880
AT5G54380
AT5G55850
AT5G58770
AT5G59920
AT5G61240
AT5G61570
AT5G64000
AT5G65430
ATCG00470
ATCG00480
AT1G10585
AT1G72900
AT1G75380
AT2G30010
AT3G19680
AT3G55240
AT4G14710
AT5G28300
AT5G67330
AT2G31390
AT3G10525
AT3G12520
AT4G16940
AT5G03380
AT5G11330
AT5G39730
AT5G62920
