# Supplementary material for: RD26 mediates crosstalk between drought and brassinosteroid signalling pathways
Source: Nat Commun. 2017 Feb 24;8:14573. doi: 10.1038/ncomms14573 (PMC5333127; doi:10.1038/ncomms14573)
Supplement: Supplementary Data 9 — List of genes up-regulated by drought stress. Drought induced genes (combination of 2-day and 3-day dehydration treatment data) were from previous study by microarray analysis. [file ncomms14573-s10.xlsx]

## Sheet: Sheet1
Supplementary Data 9. Description: List of genes up-regulated by drought stress. Drought induced genes (combination of 2-day and 3-day dehydration treatment data) were from previous study by microarray analysis (ref. 51)
Drought-induced genes (2503)
AT1G01060
AT1G01240
AT1G01250
AT1G01340
AT1G01360
AT1G01420
AT1G01470
AT1G01480
AT1G01520
AT1G01560
AT1G01650
AT1G01720
AT1G01830
AT1G02205
AT1G02310
AT1G02390
AT1G02400
AT1G02460
AT1G02470
AT1G02700
AT1G02816
AT1G02820
AT1G02890
AT1G02920
AT1G02930
AT1G03080
AT1G03220
AT1G03290
AT1G03370
AT1G03610
AT1G03790
AT1G03820
AT1G03990
AT1G04100
AT1G04130
AT1G04220
AT1G04250
AT1G04300
AT1G04310
AT1G04350
AT1G04390
AT1G04550
AT1G04560
AT1G04570
AT1G04710
AT1G04810
AT1G04830
AT1G04970
AT1G05100
AT1G05170
AT1G05340
AT1G05360
AT1G05510
AT1G05530
AT1G05560
AT1G05580
AT1G05680
AT1G06000
AT1G06050
AT1G06110
AT1G06180
AT1G06210
AT1G06290
AT1G06310
AT1G06430
AT1G06570
AT1G06780
AT1G07000
AT1G07010
AT1G07040
AT1G07080
AT1G07180
AT1G07200
AT1G07250
AT1G07350
AT1G07400
AT1G07430
AT1G07470
AT1G07480
AT1G07500
AT1G07510
AT1G07540
AT1G07590
AT1G07600
AT1G07610
AT1G07630
AT1G07700
AT1G07720
AT1G07860
AT1G07870
AT1G07890
AT1G07900
AT1G07980
AT1G07990
AT1G08090
AT1G08230
AT1G08250
AT1G08320
AT1G08340
AT1G08570
AT1G08620
AT1G08630
AT1G08650
AT1G08770
AT1G08940
AT1G08970
AT1G09380
AT1G09490
AT1G09500
AT1G09510
AT1G09530
AT1G09560
AT1G09740
AT1G09920
AT1G09940
AT1G09970
AT1G10050
AT1G10070
AT1G10140
AT1G10150
AT1G10170
AT1G10300
AT1G10370
AT1G10410
AT1G10500
AT1G10560
AT1G10650
AT1G10740
AT1G10960
AT1G11390
AT1G11480
AT1G11610
AT1G11840
AT1G11910
AT1G11940
AT1G12200
AT1G12280
AT1G12360
AT1G12370
AT1G12420
AT1G12760
AT1G12810
AT1G13080
AT1G13130
AT1G13190
AT1G13340
AT1G13360
AT1G13520
AT1G13740
AT1G13960
AT1G13990
AT1G14200
AT1G14490
AT1G14730
AT1G15060
AT1G15100
AT1G15110
AT1G15230
AT1G15240
AT1G15310
AT1G15330
AT1G15340
AT1G15350
AT1G15430
AT1G15740
AT1G15800
AT1G15950
AT1G15960
AT1G16030
AT1G16090
AT1G16130
AT1G16210
AT1G16270
AT1G16320
AT1G16410
AT1G16520
AT1G16540
AT1G16750
AT1G16840
AT1G16850
AT1G17020
AT1G17050
AT1G17090
AT1G17100
AT1G17170
AT1G17380
AT1G17520
AT1G17530
AT1G17545
AT1G17550
AT1G17680
AT1G17745
AT1G17820
AT1G17830
AT1G17870
AT1G18210
AT1G18350
AT1G18390
AT1G18460
AT1G18590
AT1G18710
AT1G18810
AT1G19140
AT1G19180
AT1G19250
AT1G19400
AT1G19440
AT1G19490
AT1G19570
AT1G19640
AT1G19650
AT1G19660
AT1G19670
AT1G19700
AT1G19730
AT1G19970
AT1G20000
AT1G20070
AT1G20100
AT1G20120
AT1G20160
AT1G20440
AT1G20450
AT1G20460
AT1G20490
AT1G20823
AT1G20880
AT1G20980
AT1G21000
AT1G21080
AT1G21160
AT1G21250
AT1G21310
AT1G21400
AT1G21410
AT1G21450
AT1G21460
AT1G21590
AT1G21660
AT1G21760
AT1G21780
AT1G21790
AT1G22160
AT1G22180
AT1G22190
AT1G22340
AT1G22380
AT1G22640
AT1G22710
AT1G22850
AT1G22930
AT1G22990
AT1G23040
AT1G23120
AT1G23190
AT1G23200
AT1G23330
AT1G23440
AT1G23550
AT1G23710
AT1G23740
AT1G23780
AT1G23800
AT1G24140
AT1G24330
AT1G24560
AT1G24570
AT1G24600
AT1G24735
AT1G25083
AT1G25520
AT1G25530
AT1G26420
AT1G26560
AT1G26660
AT1G26670
AT1G26790
AT1G27150
AT1G27200
AT1G27300
AT1G27650
AT1G27730
AT1G27760
AT1G27910
AT1G27980
AT1G27990
AT1G28190
AT1G28200
AT1G28260
AT1G28370
AT1G28380
AT1G28430
AT1G28520
AT1G28680
AT1G28960
AT1G29050
AT1G29195
AT1G29220
AT1G29230
AT1G29240
AT1G29330
AT1G29340
AT1G29640
AT1G29680
AT1G29720
AT1G29770
AT1G29800
AT1G29970
AT1G30070
AT1G30220
AT1G30260
AT1G30500
AT1G30620
AT1G30700
AT1G30860
AT1G31230
AT1G31280
AT1G31750
AT1G31820
AT1G31830
AT1G31870
AT1G32340
AT1G32350
AT1G32400
AT1G32440
AT1G32450
AT1G32520
AT1G32560
AT1G32640
AT1G32690
AT1G32900
AT1G33090
AT1G33100
AT1G33110
AT1G33230
AT1G33270
AT1G33360
AT1G33430
AT1G33540
AT1G33700
AT1G33720
AT1G33800
AT1G34630
AT1G35190
AT1G35200
AT1G35560
AT1G35710
AT1G35720
AT1G35740
AT1G36160
AT1G36730
AT1G41830
AT1G42990
AT1G43160
AT1G43890
AT1G43910
AT1G44100
AT1G44170
AT1G45145
AT1G45150
AT1G45160
AT1G45200
AT1G45976
AT1G46768
AT1G47128
AT1G47320
AT1G47710
AT1G47870
AT1G47915
AT1G47960
AT1G47980
AT1G48000
AT1G48040
AT1G48090
AT1G48100
AT1G48320
AT1G48370
AT1G48490
AT1G48750
AT1G49050
AT1G49450
AT1G49470
AT1G49660
AT1G50020
AT1G50260
AT1G50600
AT1G50630
AT1G50640
AT1G51090
AT1G51130
AT1G51140
AT1G51170
AT1G51350
AT1G51440
AT1G51680
AT1G51700
AT1G51760
AT1G52000
AT1G52080
AT1G52560
AT1G52565
AT1G52590
AT1G52680
AT1G52690
AT1G52760
AT1G52880
AT1G52890
AT1G53030
AT1G53090
AT1G53170
AT1G53210
AT1G53280
AT1G53470
AT1G53540
AT1G53560
AT1G53570
AT1G53580
AT1G53680
AT1G53750
AT1G53910
AT1G54050
AT1G54100
AT1G54120
AT1G54130
AT1G54160
AT1G54170
AT1G54290
AT1G54570
AT1G54710
AT1G54830
AT1G54870
AT1G55020
AT1G55080
AT1G55110
AT1G55190
AT1G55210
AT1G55280
AT1G55510
AT1G55530
AT1G55680
AT1G55730
AT1G55750
AT1G55760
AT1G55910
AT1G55920
AT1G55960
AT1G56170
AT1G56410
AT1G56580
AT1G56600
AT1G56650
AT1G56660
AT1G57590
AT1G57630
AT1G57750
AT1G58170
AT1G58180
AT1G58200
AT1G58270
AT1G58280
AT1G58340
AT1G58360
AT1G59700
AT1G59820
AT1G59860
AT1G59890
AT1G60270
AT1G60420
AT1G60430
AT1G60440
AT1G60470
AT1G60490
AT1G60970
AT1G61140
AT1G61220
AT1G61260
AT1G61340
AT1G61620
AT1G61660
AT1G61740
AT1G61800
AT1G62030
AT1G62045
AT1G62180
AT1G62190
AT1G62250
AT1G62290
AT1G62300
AT1G62370
AT1G62540
AT1G62560
AT1G62570
AT1G62600
AT1G62660
AT1G62710
AT1G62740
AT1G62800
AT1G62840
AT1G63010
AT1G63370
AT1G63380
AT1G63420
AT1G63440
AT1G63720
AT1G64040
AT1G64080
AT1G64110
AT1G64140
AT1G64370
AT1G64500
AT1G64610
AT1G64660
AT1G64780
AT1G64900
AT1G64950
AT1G64970
AT1G65060
AT1G65350
AT1G65430
AT1G65490
AT1G65660
AT1G65840
AT1G65860
AT1G65890
AT1G65970
AT1G65980
AT1G66130
AT1G66200
AT1G66500
AT1G66540
AT1G67070
AT1G67300
AT1G67340
AT1G67530
AT1G67850
AT1G67880
AT1G67920
AT1G68140
AT1G68300
AT1G68350
AT1G68440
AT1G68470
AT1G68500
AT1G68530
AT1G68570
AT1G68620
AT1G68795
AT1G68820
AT1G69010
AT1G69250
AT1G69260
AT1G69270
AT1G69295
AT1G69360
AT1G69410
AT1G69490
AT1G69640
AT1G69760
AT1G69790
AT1G69800
AT1G69870
AT1G70000
AT1G70160
AT1G70250
AT1G70260
AT1G70300
AT1G70320
AT1G70360
AT1G70420
AT1G70580
AT1G70590
AT1G70610
AT1G70720
AT1G70810
AT1G70900
AT1G70920
AT1G71050
AT1G71330
AT1G71340
AT1G71350
AT1G71360
AT1G71695
AT1G71697
AT1G71840
AT1G71910
AT1G71950
AT1G71960
AT1G72120
AT1G72130
AT1G72210
AT1G72540
AT1G72680
AT1G72770
AT1G72800
AT1G72830
AT1G73010
AT1G73040
AT1G73210
AT1G73220
AT1G73260
AT1G73390
AT1G73480
AT1G73500
AT1G73540
AT1G73680
AT1G73810
AT1G73880
AT1G73920
AT1G74010
AT1G74020
AT1G74090
AT1G74100
AT1G74310
AT1G74360
AT1G74410
AT1G74590
AT1G74780
AT1G74950
AT1G75170
AT1G75370
AT1G75400
AT1G75470
AT1G75490
AT1G75810
AT1G76070
AT1G76130
AT1G76180
AT1G76290
AT1G76380
AT1G76390
AT1G76570
AT1G76580
AT1G76700
AT1G76970
AT1G76980
AT1G77000
AT1G77120
AT1G77280
AT1G77370
AT1G77450
AT1G77680
AT1G77770
AT1G77800
AT1G77840
AT1G77900
AT1G77930
AT1G78070
AT1G78230
AT1G78290
AT1G78320
AT1G78380
AT1G78510
AT1G78570
AT1G78780
AT1G78850
AT1G79110
AT1G79160
AT1G79270
AT1G79510
AT1G79550
AT1G79610
AT1G79630
AT1G79900
AT1G79920
AT1G80090
AT1G80110
AT1G80120
AT1G80130
AT1G80160
AT1G80300
AT1G80320
AT1G80390
AT1G80610
AT1G80760
AT1G80840
AT1G80950
AT2G01290
AT2G01450
AT2G01470
AT2G01490
AT2G01540
AT2G01600
AT2G01730
AT2G02060
AT2G02090
AT2G02390
AT2G02870
AT2G03090
AT2G03270
AT2G03470
AT2G03690
AT2G03710
AT2G03760
AT2G03850
AT2G03890
AT2G04039
AT2G04063
AT2G04100
AT2G04160
AT2G04240
AT2G04350
AT2G04460
AT2G04550
AT2G04850
AT2G05260
AT2G05440
AT2G05520
AT2G05630
AT2G14110
AT2G14260
AT2G14750
AT2G15020
AT2G15310
AT2G15320
AT2G15480
AT2G15970
AT2G16070
AT2G16500
AT2G16710
AT2G16720
AT2G16900
AT2G16990
AT2G17200
AT2G17220
AT2G17500
AT2G17530
AT2G17570
AT2G17900
AT2G18050
AT2G18100
AT2G18170
AT2G18230
AT2G18340
AT2G18550
AT2G18580
AT2G18690
AT2G18915
AT2G19310
AT2G19350
AT2G19570
AT2G19580
AT2G19650
AT2G19810
AT2G19860
AT2G20010
AT2G20320
AT2G20560
AT2G20720
AT2G20770
AT2G20880
AT2G21130
AT2G21180
AT2G21270
AT2G21470
AT2G21490
AT2G21510
AT2G21560
AT2G21590
AT2G21820
AT2G21970
AT2G22200
AT2G22240
AT2G22360
AT2G22420
AT2G22470
AT2G22500
AT2G22590
AT2G22690
AT2G22830
AT2G22910
AT2G22930
AT2G23050
AT2G23110
AT2G23120
AT2G23150
AT2G23320
AT2G23420
AT2G23450
AT2G23560
AT2G23610
AT2G23790
AT2G23910
AT2G24100
AT2G24190
AT2G24260
AT2G24270
AT2G24280
AT2G24540
AT2G24820
AT2G25090
AT2G25140
AT2G25450
AT2G25460
AT2G25510
AT2G25530
AT2G25620
AT2G25625
AT2G25820
AT2G25890
AT2G26080
AT2G26150
AT2G26170
AT2G26230
AT2G26660
AT2G26690
AT2G26740
AT2G26800
AT2G26920
AT2G27150
AT2G27360
AT2G27395
AT2G27420
AT2G27490
AT2G27580
AT2G27830
AT2G28110
AT2G28200
AT2G28305
AT2G28320
AT2G28400
AT2G28910
AT2G29080
AT2G29120
AT2G29350
AT2G29380
AT2G29440
AT2G29450
AT2G29460
AT2G29470
AT2G29480
AT2G29500
AT2G29990
AT2G30020
AT2G30110
AT2G30140
AT2G30360
AT2G30490
AT2G30550
AT2G30770
AT2G31130
AT2G31200
AT2G31260
AT2G31350
AT2G31380
AT2G31560
AT2G31570
AT2G31950
AT2G32160
AT2G32190
AT2G32290
AT2G32510
AT2G32540
AT2G32800
AT2G32950
AT2G32960
AT2G32970
AT2G32990
AT2G33060
AT2G33080
AT2G33100
AT2G33150
AT2G33250
AT2G33380
AT2G33585
AT2G33590
AT2G33700
AT2G34070
AT2G34150
AT2G34310
AT2G34460
AT2G34500
AT2G34610
AT2G34630
AT2G34650
AT2G34660
AT2G34720
AT2G34730
AT2G34790
AT2G34810
AT2G34850
AT2G35070
AT2G35300
AT2G35660
AT2G35680
AT2G35760
AT2G35810
AT2G35830
AT2G35940
AT2G36220
AT2G36270
AT2G36460
AT2G36630
AT2G36640
AT2G36770
AT2G36780
AT2G36900
AT2G36950
AT2G36960
AT2G37040
AT2G37110
AT2G37140
AT2G37150
AT2G37180
AT2G37240
AT2G37520
AT2G37630
AT2G37760
AT2G37770
AT2G37870
AT2G37970
AT2G38230
AT2G38240
AT2G38250
AT2G38340
AT2G38410
AT2G38470
AT2G38530
AT2G38560
AT2G38740
AT2G38790
AT2G38800
AT2G38820
AT2G38880
AT2G38950
AT2G39030
AT2G39050
AT2G39110
AT2G39210
AT2G39250
AT2G39270
AT2G39330
AT2G39420
AT2G39560
AT2G39780
AT2G39800
AT2G39940
AT2G39970
AT2G39980
AT2G40000
AT2G40100
AT2G40140
AT2G40170
AT2G40400
AT2G40460
AT2G40890
AT2G40950
AT2G41040
AT2G41070
AT2G41190
AT2G41200
AT2G41210
AT2G41220
AT2G41250
AT2G41260
AT2G41280
AT2G41290
AT2G41380
AT2G41410
AT2G41630
AT2G41870
AT2G41880
AT2G41900
AT2G42000
AT2G42010
AT2G42540
AT2G42560
AT2G42620
AT2G42750
AT2G42760
AT2G42790
AT2G42890
AT2G42975
AT2G43020
AT2G43320
AT2G43330
AT2G43540
AT2G43570
AT2G43580
AT2G43590
AT2G43620
AT2G43710
AT2G43840
AT2G44060
AT2G44200
AT2G44280
AT2G44300
AT2G44350
AT2G44430
AT2G44710
AT2G44970
AT2G45300
AT2G45360
AT2G45370
AT2G45570
AT2G45600
AT2G45670
AT2G45720
AT2G45820
AT2G45930
AT2G45950
AT2G45980
AT2G46070
AT2G46080
AT2G46140
AT2G46260
AT2G46270
AT2G46340
AT2G46420
AT2G46430
AT2G46450
AT2G46500
AT2G46510
AT2G46520
AT2G46650
AT2G46660
AT2G46670
AT2G46680
AT2G46690
AT2G46790
AT2G46800
AT2G46830
AT2G46910
AT2G47180
AT2G47190
AT2G47260
AT2G47270
AT2G47350
AT2G47490
AT2G47710
AT2G47730
AT2G47770
AT2G47780
AT2G47800
AT2G47820
AT2G47970
AT2G48090
AT3G01040
AT3G01060
AT3G01100
AT3G01170
AT3G01180
AT3G01200
AT3G01210
AT3G01350
AT3G01400
AT3G01420
AT3G01470
AT3G01520
AT3G01540
AT3G01570
AT3G01590
AT3G01640
AT3G01820
AT3G01830
AT3G02040
AT3G02140
AT3G02150
AT3G02340
AT3G02360
AT3G02380
AT3G02410
AT3G02470
AT3G02480
AT3G02750
AT3G02830
AT3G02875
AT3G02990
AT3G03170
AT3G03190
AT3G03250
AT3G03310
AT3G03320
AT3G03340
AT3G03440
AT3G03450
AT3G03470
AT3G03480
AT3G03490
AT3G03520
AT3G03610
AT3G03640
AT3G03720
AT3G03790
AT3G03870
AT3G03900
AT3G04030
AT3G04040
AT3G04050
AT3G04060
AT3G04140
AT3G04240
AT3G04350
AT3G04670
AT3G04870
AT3G05165
AT3G05210
AT3G05500
AT3G05580
AT3G05630
AT3G05640
AT3G05670
AT3G05820
AT3G05830
AT3G06420
AT3G06510
AT3G06520
AT3G06780
AT3G06800
AT3G06810
AT3G06860
AT3G07090
AT3G07100
AT3G07350
AT3G07370
AT3G07610
AT3G07700
AT3G07820
AT3G07870
AT3G07940
AT3G08590
AT3G08720
AT3G08730
AT3G08970
AT3G09350
AT3G09370
AT3G09390
AT3G09440
AT3G09560
AT3G09600
AT3G09640
AT3G09770
AT3G09840
AT3G09850
AT3G09910
AT3G10150
AT3G10210
AT3G10250
AT3G10320
AT3G10340
AT3G10370
AT3G10420
AT3G10450
AT3G10500
AT3G10550
AT3G10640
AT3G10740
AT3G10800
AT3G10840
AT3G10910
AT3G11050
AT3G11330
AT3G11410
AT3G11420
AT3G11430
AT3G11480
AT3G11580
AT3G11670
AT3G11930
AT3G12300
AT3G12320
AT3G12350
AT3G12360
AT3G12480
AT3G12500
AT3G12570
AT3G12580
AT3G12630
AT3G12670
AT3G12710
AT3G12740
AT3G12830
AT3G12960
AT3G13065
AT3G13110
AT3G13200
AT3G13330
AT3G13620
AT3G13672
AT3G13784
AT3G13970
AT3G14050
AT3G14067
AT3G14070
AT3G14270
AT3G14280
AT3G14360
AT3G14370
AT3G14420
AT3G14440
AT3G14560
AT3G14590
AT3G14640
AT3G14660
AT3G14690
AT3G14720
AT3G14770
AT3G15090
AT3G15180
AT3G15210
AT3G15280
AT3G15290
AT3G15310
AT3G15350
AT3G15354
AT3G15356
AT3G15500
AT3G15670
AT3G15730
AT3G15760
AT3G15780
AT3G15790
AT3G15880
AT3G15940
AT3G15990
AT3G16030
AT3G16050
AT3G16170
AT3G16330
AT3G16340
AT3G16360
AT3G16470
AT3G16530
AT3G16800
AT3G16910
AT3G16940
AT3G16990
AT3G17000
AT3G17180
AT3G17410
AT3G17510
AT3G17520
AT3G17610
AT3G17615
AT3G17770
AT3G17790
AT3G17800
AT3G17810
AT3G17820
AT3G18280
AT3G18290
AT3G18750
AT3G18950
AT3G19000
AT3G19030
AT3G19100
AT3G19260
AT3G19290
AT3G19390
AT3G19450
AT3G19580
AT3G19620
AT3G19910
AT3G19950
AT3G19970
AT3G20100
AT3G20250
AT3G20490
AT3G20500
AT3G20660
AT3G20910
AT3G21070
AT3G21150
AT3G21220
AT3G21230
AT3G21240
AT3G21270
AT3G21290
AT3G21510
AT3G21660
AT3G21670
AT3G21690
AT3G21700
AT3G21750
AT3G21760
AT3G21780
AT3G21790
AT3G21865
AT3G21890
AT3G22160
AT3G22200
AT3G22270
AT3G22360
AT3G22370
AT3G22500
AT3G22550
AT3G22560
AT3G22600
AT3G22740
AT3G22750
AT3G22830
AT3G22840
AT3G22890
AT3G22910
AT3G22980
AT3G23000
AT3G23085
AT3G23110
AT3G23320
AT3G23410
AT3G23560
AT3G23600
AT3G23810
AT3G23840
AT3G23920
AT3G24090
AT3G24170
AT3G24190
AT3G24460
AT3G24470
AT3G24500
AT3G24520
AT3G24840
AT3G25230
AT3G25590
AT3G25800
AT3G25870
AT3G25990
AT3G26000
AT3G26020
AT3G26040
AT3G26100
AT3G26170
AT3G26400
AT3G26450
AT3G26460
AT3G26570
AT3G26830
AT3G26840
AT3G26910
AT3G26960
AT3G27020
AT3G27110
AT3G27140
AT3G27170
AT3G27380
AT3G27440
AT3G27620
AT3G27700
AT3G27820
AT3G28070
AT3G28210
AT3G28270
AT3G28430
AT3G29200
AT3G29240
AT3G29575
AT3G30390
AT3G30460
AT3G43190
AT3G43210
AT3G43230
AT3G44100
AT3G44110
AT3G44150
AT3G44280
AT3G44300
AT3G44320
AT3G44630
AT3G44860
AT3G44870
AT3G44880
AT3G45040
AT3G45300
AT3G45310
AT3G45830
AT3G46230
AT3G46450
AT3G46620
AT3G46660
AT3G46670
AT3G46690
AT3G46730
AT3G46920
AT3G46930
AT3G47060
AT3G47080
AT3G47420
AT3G47430
AT3G47500
AT3G47540
AT3G47570
AT3G47580
AT3G47640
AT3G48000
AT3G48070
AT3G48195
AT3G48310
AT3G48350
AT3G48460
AT3G48510
AT3G48580
AT3G48690
AT3G48850
AT3G48990
AT3G49120
AT3G49130
AT3G49160
AT3G49210
AT3G49340
AT3G49590
AT3G49760
AT3G49800
AT3G50080
AT3G50260
AT3G50360
AT3G50390
AT3G50680
AT3G50910
AT3G50970
AT3G50980
AT3G51000
AT3G51090
AT3G51110
AT3G51130
AT3G51240
AT3G51250
AT3G51370
AT3G51500
AT3G51630
AT3G51730
AT3G51750
AT3G51810
AT3G51830
AT3G51860
AT3G51895
AT3G51990
AT3G52100
AT3G52120
AT3G52220
AT3G52230
AT3G52360
AT3G52370
AT3G52470
AT3G52800
AT3G52850
AT3G52880
AT3G53040
AT3G53120
AT3G53160
AT3G53180
AT3G53230
AT3G53260
AT3G53620
AT3G53780
AT3G53810
AT3G53830
AT3G53880
AT3G53960
AT3G53970
AT3G53980
AT3G54130
AT3G54220
AT3G54390
AT3G54500
AT3G54620
AT3G54660
AT3G54680
AT3G54850
AT3G54950
AT3G55070
AT3G55120
AT3G55310
AT3G55470
AT3G55580
AT3G55610
AT3G55640
AT3G55730
AT3G55890
AT3G55910
AT3G55940
AT3G55970
AT3G56080
AT3G56190
AT3G56240
AT3G56270
AT3G56290
AT3G56310
AT3G56320
AT3G56960
AT3G57010
AT3G57020
AT3G57090
AT3G57240
AT3G57260
AT3G57480
AT3G57520
AT3G57530
AT3G57540
AT3G57680
AT3G57760
AT3G58040
AT3G58450
AT3G59050
AT3G59140
AT3G59210
AT3G59280
AT3G59700
AT3G59770
AT3G59910
AT3G60080
AT3G60100
AT3G60110
AT3G60420
AT3G60590
AT3G60640
AT3G60690
AT3G60850
AT3G61040
AT3G61190
AT3G61220
AT3G61420
AT3G61440
AT3G61710
AT3G61880
AT3G61890
AT3G61900
AT3G61980
AT3G62090
AT3G62190
AT3G62240
AT3G62260
AT3G62330
AT3G62410
AT3G62590
AT3G62650
AT3G62770
AT3G63060
AT3G63070
AT3G63210
AT3G63260
AT3G63320
AT3G63500
AT4G00050
AT4G00305
AT4G00430
AT4G00440
AT4G00490
AT4G00900
AT4G01000
AT4G01026
AT4G01070
AT4G01120
AT4G01280
AT4G01360
AT4G01610
AT4G01660
AT4G01870
AT4G01940
AT4G02050
AT4G02090
AT4G02280
AT4G02380
AT4G02420
AT4G02880
AT4G02890
AT4G03020
AT4G03030
AT4G03060
AT4G03200
AT4G03230
AT4G03320
AT4G03430
AT4G03820
AT4G03960
AT4G04020
AT4G04490
AT4G04610
AT4G04800
AT4G05010
AT4G05020
AT4G05050
AT4G05100
AT4G05320
AT4G08180
AT4G08230
AT4G08290
AT4G08300
AT4G08570
AT4G08770
AT4G08980
AT4G09350
AT4G09500
AT4G09600
AT4G09750
AT4G09890
AT4G10040
AT4G10120
AT4G10250
AT4G10430
AT4G10590
AT4G10960
AT4G11150
AT4G11220
AT4G11330
AT4G11570
AT4G11660
AT4G11740
AT4G11860
AT4G11890
AT4G12000
AT4G12020
AT4G12040
AT4G12120
AT4G12130
AT4G12280
AT4G12290
AT4G12400
AT4G12410
AT4G12430
AT4G12720
AT4G13010
AT4G13110
AT4G13180
AT4G13250
AT4G13410
AT4G13530
AT4G13550
AT4G13800
AT4G13900
AT4G13920
AT4G14010
AT4G14020
AT4G14030
AT4G14140
AT4G14220
AT4G14430
AT4G14500
AT4G14690
AT4G14930
AT4G14950
AT4G14990
AT4G15093
AT4G15130
AT4G15420
AT4G15430
AT4G15440
AT4G15480
AT4G15490
AT4G15530
AT4G15550
AT4G15910
AT4G16000
AT4G16160
AT4G16190
AT4G16210
AT4G16220
AT4G16490
AT4G16680
AT4G16690
AT4G16760
AT4G17030
AT4G17270
AT4G17280
AT4G17410
AT4G17530
AT4G17650
AT4G17670
AT4G17840
AT4G17895
AT4G18010
AT4G18020
AT4G18280
AT4G18580
AT4G18810
AT4G18950
AT4G18980
AT4G19230
AT4G19450
AT4G19460
AT4G19510
AT4G19515
AT4G19640
AT4G19700
AT4G19810
AT4G19860
AT4G20070
AT4G20110
AT4G20170
AT4G20330
AT4G20460
AT4G20830
AT4G20860
AT4G21020
AT4G21160
AT4G21320
AT4G21323
AT4G21440
AT4G21470
AT4G21490
AT4G21540
AT4G21560
AT4G21570
AT4G21580
AT4G21650
AT4G21680
AT4G21910
AT4G21930
AT4G21980
AT4G21990
AT4G22200
AT4G22220
AT4G22240
AT4G22260
AT4G22270
AT4G22360
AT4G22590
AT4G22740
AT4G22820
AT4G22850
AT4G22870
AT4G22880
AT4G22920
AT4G23050
AT4G23450
AT4G23530
AT4G23590
AT4G23600
AT4G23630
AT4G23670
AT4G23680
AT4G23700
AT4G23920
AT4G24000
AT4G24010
AT4G24040
AT4G24130
AT4G24220
AT4G24380
AT4G24400
AT4G24450
AT4G24590
AT4G24690
AT4G24700
AT4G24800
AT4G24960
AT4G24990
AT4G25020
AT4G25030
AT4G25290
AT4G25300
AT4G25390
AT4G25450
AT4G25520
AT4G25580
AT4G25640
AT4G25670
AT4G25690
AT4G25700
AT4G26010
AT4G26080
AT4G26180
AT4G26200
AT4G26220
AT4G26240
AT4G26250
AT4G26270
AT4G26470
AT4G26580
AT4G26590
AT4G26850
AT4G27020
AT4G27030
AT4G27070
AT4G27130
AT4G27410
AT4G27500
AT4G27520
AT4G27560
AT4G27670
AT4G27680
AT4G27780
AT4G27790
AT4G27830
AT4G27840
AT4G27940
AT4G28040
AT4G28085
AT4G28290
AT4G28300
AT4G28350
AT4G28820
AT4G29040
AT4G29070
AT4G29130
AT4G29160
AT4G29190
AT4G29380
AT4G29420
AT4G29490
AT4G29670
AT4G29770
AT4G29780
AT4G29820
AT4G29950
AT4G30100
AT4G30200
AT4G30210
AT4G30450
AT4G30460
AT4G30470
AT4G30490
AT4G30530
AT4G30600
AT4G30780
AT4G30960
AT4G31110
AT4G31240
AT4G31310
AT4G31330
AT4G31390
AT4G31420
AT4G31670
AT4G31750
AT4G31860
AT4G31870
AT4G32150
AT4G32190
AT4G32250
AT4G32510
AT4G32770
AT4G32870
AT4G32920
AT4G32940
AT4G33010
AT4G33050
AT4G33090
AT4G33140
AT4G33150
AT4G33240
AT4G33440
AT4G33540
AT4G33690
AT4G33700
AT4G33780
AT4G33920
AT4G33940
AT4G33950
AT4G34000
AT4G34040
AT4G34050
AT4G34131
AT4G34180
AT4G34230
AT4G34240
AT4G34280
AT4G34350
AT4G34590
AT4G34630
AT4G34640
AT4G34650
AT4G34710
AT4G34860
AT4G34990
AT4G35090
AT4G35190
AT4G35280
AT4G35290
AT4G35295
AT4G35380
AT4G35500
AT4G35510
AT4G35550
AT4G35560
AT4G35790
AT4G35860
AT4G35940
AT4G36210
AT4G36240
AT4G36360
AT4G36380
AT4G36400
AT4G36640
AT4G36740
AT4G36760
AT4G36900
AT4G36990
AT4G37150
AT4G37180
AT4G37310
AT4G37320
AT4G37330
AT4G37370
AT4G37430
AT4G37460
AT4G37530
AT4G37560
AT4G37730
AT4G37760
AT4G37790
AT4G37970
AT4G37980
AT4G37990
AT4G38000
AT4G38060
AT4G38230
AT4G38410
AT4G38530
AT4G38610
AT4G38730
AT4G38740
AT4G38810
AT4G38930
AT4G38960
AT4G39030
AT4G39130
AT4G39140
AT4G39210
AT4G39670
AT4G39800
AT4G39850
AT4G39890
AT4G40010
AT4G40070
AT5G01250
AT5G01260
AT5G01300
AT5G01520
AT5G01600
AT5G01670
AT5G01700
AT5G01720
AT5G01820
AT5G01880
AT5G01990
AT5G02020
AT5G02230
AT5G02270
AT5G02280
AT5G02320
AT5G02420
AT5G02480
AT5G02500
AT5G02830
AT5G02840
AT5G02850
AT5G02880
AT5G03080
AT5G03180
AT5G03190
AT5G03210
AT5G03230
AT5G03240
AT5G03340
AT5G03555
AT5G03560
AT5G03905
AT5G03990
AT5G04000
AT5G04150
AT5G04250
AT5G04370
AT5G04380
AT5G04410
AT5G04540
AT5G04660
AT5G04760
AT5G04780
AT5G04830
AT5G04850
AT5G05110
AT5G05140
AT5G05220
AT5G05270
AT5G05340
AT5G05600
AT5G05850
AT5G05870
AT5G05960
AT5G06230
AT5G06370
AT5G06750
AT5G06760
AT5G06960
AT5G07070
AT5G07080
AT5G07290
AT5G07330
AT5G07470
AT5G07730
AT5G07830
AT5G07850
AT5G07920
AT5G08240
AT5G08430
AT5G08560
AT5G08630
AT5G08640
AT5G08790
AT5G09230
AT5G09470
AT5G09530
AT5G09590
AT5G09620
AT5G09640
AT5G09930
AT5G09990
AT5G10070
AT5G10300
[truncated: 505 more rows]
