# Supplementary material for: RD26 mediates crosstalk between drought and brassinosteroid signalling pathways
Source: Nat Commun. 2017 Feb 24;8:14573. doi: 10.1038/ncomms14573 (PMC5333127; doi:10.1038/ncomms14573)
Supplement: Supplementary Data 10 — List of genes down-regulated by drought stress. Drought induced genes (combination of 2-day and 3-day dehydration treatment data) were from previous study by microarray analysis. [file ncomms14573-s11.xlsx]

## Sheet: Sheet1
Supplementary Data 10. List of genes down-regulated by drought stress. Drought induced genes (combination of 2-day and 3-day dehydration treatment data) were from previous study by microarray analysis (ref. 51).
Drought-repressed genes (2862)
AT1G01080
AT1G01120
AT1G01190
AT1G01220
AT1G01300
AT1G01370
AT1G01430
AT1G01540
AT1G01600
AT1G01610
AT1G01620
AT1G01630
AT1G01960
AT1G02150
AT1G02280
AT1G02350
AT1G02360
AT1G02370
AT1G02380
AT1G02610
AT1G02640
AT1G02720
AT1G02900
AT1G03090
AT1G03130
AT1G03160
AT1G03300
AT1G03310
AT1G03470
AT1G03475
AT1G03630
AT1G03650
AT1G03675
AT1G03740
AT1G03780
AT1G03870
AT1G04020
AT1G04040
AT1G04110
AT1G04240
AT1G04270
AT1G04360
AT1G04400
AT1G04410
AT1G04420
AT1G04430
AT1G04480
AT1G04640
AT1G04660
AT1G04680
AT1G04820
AT1G05010
AT1G05070
AT1G05150
AT1G05190
AT1G05200
AT1G05385
AT1G05590
AT1G05630
AT1G05805
AT1G05810
AT1G05850
AT1G06080
AT1G06360
AT1G06390
AT1G06460
AT1G06470
AT1G06510
AT1G06540
AT1G06680
AT1G06760
AT1G06910
AT1G06950
AT1G06960
AT1G07050
AT1G07070
AT1G07280
AT1G07320
AT1G07420
AT1G07650
AT1G07770
AT1G07790
AT1G07820
AT1G08360
AT1G08380
AT1G08390
AT1G08450
AT1G08520
AT1G08540
AT1G08550
AT1G08560
AT1G08580
AT1G08610
AT1G08660
AT1G08810
AT1G08830
AT1G08890
AT1G08900
AT1G08930
AT1G08980
AT1G09150
AT1G09160
AT1G09200
AT1G09210
AT1G09340
AT1G09390
AT1G09440
AT1G09470
AT1G09570
AT1G09590
AT1G09630
AT1G09660
AT1G09700
AT1G09750
AT1G09800
AT1G09830
AT1G09900
AT1G10020
AT1G10060
AT1G10200
AT1G10470
AT1G10490
AT1G10550
AT1G10760
AT1G10780
AT1G10850
AT1G11080
AT1G11140
AT1G11260
AT1G11280
AT1G11350
AT1G11360
AT1G11380
AT1G11440
AT1G11530
AT1G11545
AT1G11680
AT1G11740
AT1G11750
AT1G11820
AT1G11850
AT1G11860
AT1G12000
AT1G12090
AT1G12120
AT1G12230
AT1G12460
AT1G12520
AT1G12710
AT1G12730
AT1G12780
AT1G12800
AT1G12900
AT1G12960
AT1G12990
AT1G13000
AT1G13110
AT1G13170
AT1G13180
AT1G13210
AT1G13250
AT1G13260
AT1G13270
AT1G13380
AT1G13650
AT1G13700
AT1G13790
AT1G14030
AT1G14050
AT1G14150
AT1G14190
AT1G14205
AT1G14210
AT1G14280
AT1G14290
AT1G14330
AT1G14345
AT1G14380
AT1G14410
AT1G14440
AT1G14460
AT1G14580
AT1G14685
AT1G14700
AT1G14720
AT1G14810
AT1G14840
AT1G14920
AT1G15080
AT1G15250
AT1G15260
AT1G15290
AT1G15390
AT1G15410
AT1G15730
AT1G15820
AT1G15830
AT1G15980
AT1G16260
AT1G16370
AT1G16390
AT1G16630
AT1G16880
AT1G16920
AT1G17140
AT1G17220
AT1G17460
AT1G17620
AT1G17650
AT1G17850
AT1G17880
AT1G17970
AT1G17990
AT1G18000
AT1G18080
AT1G18090
AT1G18360
AT1G18370
AT1G18400
AT1G18500
AT1G18540
AT1G18640
AT1G18650
AT1G18670
AT1G18730
AT1G18740
AT1G18880
AT1G19050
AT1G19150
AT1G19310
AT1G19330
AT1G19370
AT1G19540
AT1G19710
AT1G19770
AT1G19835
AT1G19960
AT1G19990
AT1G20010
AT1G20020
AT1G20050
AT1G20060
AT1G20090
AT1G20330
AT1G20340
AT1G20410
AT1G20510
AT1G20610
AT1G20620
AT1G20650
AT1G20840
AT1G21060
AT1G21100
AT1G21120
AT1G21130
AT1G21270
AT1G21500
AT1G21600
AT1G21680
AT1G21730
AT1G21740
AT1G21910
AT1G22070
AT1G22170
AT1G22330
AT1G22335
AT1G22490
AT1G22500
AT1G22530
AT1G22630
AT1G22650
AT1G22690
AT1G22740
AT1G22770
AT1G22780
AT1G22885
AT1G23030
AT1G23060
AT1G23080
AT1G23390
AT1G23410
AT1G23870
AT1G24120
AT1G24160
AT1G24170
AT1G24360
AT1G24450
AT1G24510
AT1G24530
AT1G24610
AT1G25230
AT1G25290
AT1G25320
AT1G25440
AT1G25540
AT1G25550
AT1G25560
AT1G26100
AT1G26150
AT1G26210
AT1G26520
AT1G26650
AT1G26880
AT1G26960
AT1G27050
AT1G27190
AT1G27210
AT1G27400
AT1G27460
AT1G27480
AT1G27630
AT1G27690
AT1G27950
AT1G28110
AT1G28290
AT1G28330
AT1G28400
AT1G28410
AT1G28440
AT1G28660
AT1G28670
AT1G29070
AT1G29250
AT1G29430
AT1G29440
AT1G29450
AT1G29460
AT1G29470
AT1G29500
AT1G29510
AT1G29660
AT1G29670
AT1G29690
AT1G29700
AT1G29900
AT1G29910
AT1G29920
AT1G29930
AT1G30210
AT1G30280
AT1G30330
AT1G30360
AT1G30380
AT1G30440
AT1G30520
AT1G30570
AT1G30600
AT1G30690
AT1G30910
AT1G31180
AT1G31330
AT1G31410
AT1G31420
AT1G31660
AT1G31800
AT1G31850
AT1G31860
AT1G31920
AT1G31970
AT1G32060
AT1G32070
AT1G32080
AT1G32090
AT1G32170
AT1G32200
AT1G32220
AT1G32460
AT1G32470
AT1G32500
AT1G32550
AT1G32930
AT1G32990
AT1G33040
AT1G33170
AT1G33240
AT1G33475
AT1G33590
AT1G33600
AT1G33670
AT1G33710
AT1G33770
AT1G33780
AT1G33810
AT1G33811
AT1G33930
AT1G33970
AT1G34010
AT1G34020
AT1G34060
AT1G34130
AT1G34430
AT1G34760
AT1G35140
AT1G35340
AT1G35350
AT1G35420
AT1G35580
AT1G35612
AT1G35620
AT1G35680
AT1G35780
AT1G36060
AT1G36280
AT1G36390
AT1G36940
AT1G38131
AT1G41880
AT1G42480
AT1G42970
AT1G43670
AT1G43745
AT1G44000
AT1G44110
AT1G44318
AT1G44350
AT1G44446
AT1G44575
AT1G44780
AT1G44900
AT1G44920
AT1G45204
AT1G45258
AT1G47290
AT1G47670
AT1G47840
AT1G48260
AT1G48350
AT1G48420
AT1G48480
AT1G48520
AT1G48570
AT1G48600
AT1G48630
AT1G48840
AT1G48920
AT1G49010
AT1G49130
AT1G49140
AT1G49410
AT1G49500
AT1G49510
AT1G49600
AT1G49620
AT1G49720
AT1G49730
AT1G49750
AT1G49760
AT1G49780
AT1G49840
AT1G49930
AT1G50010
AT1G50040
AT1G50240
AT1G50280
AT1G50460
AT1G50900
AT1G51060
AT1G51080
AT1G51110
AT1G51400
AT1G51430
AT1G51570
AT1G51610
AT1G51630
AT1G51805
AT1G51820
AT1G51940
AT1G52140
AT1G52150
AT1G52190
AT1G52200
AT1G52220
AT1G52230
AT1G52260
AT1G52280
AT1G52290
AT1G52300
AT1G52510
AT1G52670
AT1G52700
AT1G52750
AT1G52770
AT1G52830
AT1G52930
AT1G53350
AT1G53430
AT1G53440
AT1G53520
AT1G53730
AT1G53800
AT1G53830
AT1G53840
AT1G54010
AT1G54040
AT1G54410
AT1G54500
AT1G54690
AT1G54740
AT1G54780
AT1G54820
AT1G55160
AT1G55200
AT1G55260
AT1G55270
AT1G55330
AT1G55360
AT1G55370
AT1G55450
AT1G55480
AT1G55490
AT1G55670
AT1G55930
AT1G56050
AT1G56190
AT1G56220
AT1G56300
AT1G56330
AT1G56340
AT1G56500
AT1G56720
AT1G57660
AT1G57680
AT1G57700
AT1G57860
AT1G57990
AT1G58080
AT1G58290
AT1G58440
AT1G58684
AT1G58983
AT1G59540
AT1G59580
AT1G59590
AT1G59710
AT1G59840
AT1G59870
AT1G59990
AT1G60000
AT1G60010
AT1G60070
AT1G60550
AT1G60600
AT1G60640
AT1G60770
AT1G60800
AT1G60950
AT1G60990
AT1G61070
AT1G61100
AT1G61170
AT1G61380
AT1G61450
AT1G61520
AT1G61560
AT1G61570
AT1G61580
AT1G61870
AT1G61990
AT1G62380
AT1G62430
AT1G62480
AT1G62640
AT1G62750
AT1G62770
AT1G62780
AT1G63090
AT1G63100
AT1G63180
AT1G63260
AT1G63400
AT1G63470
AT1G63480
AT1G63500
AT1G63610
AT1G63660
AT1G63680
AT1G63690
AT1G63750
AT1G63800
AT1G63880
AT1G63940
AT1G63980
AT1G64090
AT1G64150
AT1G64190
AT1G64355
AT1G64450
AT1G64510
AT1G64650
AT1G64860
AT1G64880
AT1G65230
AT1G65295
AT1G65710
AT1G65800
AT1G65900
AT1G65930
AT1G66100
AT1G66140
AT1G66150
AT1G66180
AT1G66430
AT1G66520
AT1G66940
AT1G66980
AT1G67430
AT1G67510
AT1G67560
AT1G67590
AT1G67620
AT1G67660
AT1G67700
AT1G67740
AT1G67830
AT1G67840
AT1G67900
AT1G67910
AT1G67970
AT1G68010
AT1G68060
AT1G68190
AT1G68520
AT1G68560
AT1G68590
AT1G68600
AT1G68780
AT1G68810
AT1G68840
AT1G68900
AT1G69160
AT1G69200
AT1G69370
AT1G69420
AT1G69620
AT1G69700
AT1G69740
AT1G69780
AT1G69830
AT1G69850
AT1G69890
AT1G69910
AT1G70070
AT1G70090
AT1G70200
AT1G70280
AT1G70290
AT1G70310
AT1G70370
AT1G70410
AT1G70520
AT1G70530
AT1G70600
AT1G70820
AT1G70890
AT1G70940
AT1G71020
AT1G71030
AT1G71500
AT1G71720
AT1G71830
AT1G71880
AT1G71970
AT1G72010
AT1G72150
AT1G72160
AT1G72180
AT1G72250
AT1G72330
AT1G72370
AT1G72430
AT1G72440
AT1G72610
AT1G72890
AT1G72970
AT1G73060
AT1G73100
AT1G73110
AT1G73190
AT1G73230
AT1G73470
AT1G73580
AT1G73620
AT1G73655
AT1G73750
AT1G73760
AT1G73830
AT1G73940
AT1G74030
AT1G74040
AT1G74070
AT1G74270
AT1G74380
AT1G74470
AT1G74670
AT1G74690
AT1G74730
AT1G74880
AT1G74910
AT1G74940
AT1G74970
AT1G75010
AT1G75190
AT1G75240
AT1G75250
AT1G75330
AT1G75350
AT1G75380
AT1G75420
AT1G75500
AT1G75590
AT1G75600
AT1G75680
AT1G75690
AT1G75710
AT1G75750
AT1G75780
AT1G75800
AT1G75820
AT1G75880
AT1G75900
AT1G75960
AT1G76080
AT1G76090
AT1G76100
AT1G76110
AT1G76160
AT1G76270
AT1G76310
AT1G76400
AT1G76405
AT1G76410
AT1G76450
AT1G76520
AT1G76540
AT1G76600
AT1G76620
AT1G76650
AT1G76790
AT1G76890
AT1G77060
AT1G77110
AT1G77210
AT1G77350
AT1G77490
AT1G77580
AT1G77590
AT1G77690
AT1G77750
AT1G77760
AT1G77940
AT1G77990
AT1G78060
AT1G78170
AT1G78240
AT1G78270
AT1G78460
AT1G78600
AT1G78630
AT1G78650
AT1G78830
AT1G78970
AT1G79440
AT1G79460
AT1G79560
AT1G79700
AT1G79720
AT1G79790
AT1G79850
AT1G80050
AT1G80270
AT1G80280
AT1G80370
AT1G80420
AT1G80440
AT1G80460
AT1G80480
AT1G80560
AT1G80600
AT1G80690
AT1G80700
AT1G80920
AT2G01170
AT2G01210
AT2G01250
AT2G01420
AT2G01590
AT2G01760
AT2G01850
AT2G01870
AT2G01910
AT2G01950
AT2G02070
AT2G02080
AT2G02100
AT2G02170
AT2G02500
AT2G02780
AT2G02950
AT2G03260
AT2G03280
AT2G03310
AT2G03340
AT2G03350
AT2G03420
AT2G03440
AT2G03550
AT2G03640
AT2G03680
AT2G03750
AT2G03870
AT2G04280
AT2G04390
AT2G04700
AT2G04780
AT2G04842
AT2G05070
AT2G05100
AT2G05220
AT2G05350
AT2G05380
AT2G05540
AT2G05790
AT2G05920
AT2G05990
AT2G06520
AT2G06850
AT2G07340
AT2G07690
AT2G10940
AT2G13100
AT2G13440
AT2G13560
AT2G14170
AT2G14560
AT2G14880
AT2G14890
AT2G14900
AT2G15050
AT2G15080
AT2G15090
AT2G15290
AT2G15300
AT2G15620
AT2G15890
AT2G15960
AT2G16280
AT2G16600
AT2G16660
AT2G16800
AT2G16850
AT2G17033
AT2G17230
AT2G17360
AT2G17450
AT2G17620
AT2G17780
AT2G17880
AT2G18020
AT2G18290
AT2G18300
AT2G18330
AT2G18400
AT2G18570
AT2G18620
AT2G18650
AT2G18670
AT2G18710
AT2G18730
AT2G18910
AT2G19375
AT2G19460
AT2G19620
AT2G19670
AT2G19720
AT2G19750
AT2G19800
AT2G19940
AT2G20020
AT2G20180
AT2G20260
AT2G20270
AT2G20300
AT2G20450
AT2G20670
AT2G20680
AT2G20690
AT2G20850
AT2G20930
AT2G20950
AT2G21080
AT2G21160
AT2G21170
AT2G21250
AT2G21280
AT2G21370
AT2G21380
AT2G21385
AT2G21430
AT2G21440
AT2G21530
AT2G21540
AT2G21650
AT2G21660
AT2G21790
AT2G21880
AT2G22125
AT2G22170
AT2G22230
AT2G22260
AT2G22400
AT2G22450
AT2G22550
AT2G22610
AT2G22670
AT2G22770
AT2G22980
AT2G23130
AT2G23200
AT2G23290
AT2G23350
AT2G23390
AT2G23600
AT2G23670
AT2G23930
AT2G24060
AT2G24090
AT2G24390
AT2G24550
AT2G24790
AT2G25080
AT2G25210
AT2G25355
AT2G25480
AT2G25800
AT2G25840
AT2G25900
AT2G25930
AT2G26190
AT2G26200
AT2G26330
AT2G26440
AT2G26500
AT2G26530
AT2G26540
AT2G26550
AT2G26560
AT2G26640
AT2G26680
AT2G26730
AT2G26900
AT2G26930
AT2G26980
AT2G27080
AT2G27130
AT2G27200
AT2G27500
AT2G27530
AT2G27610
AT2G27680
AT2G27770
AT2G27810
AT2G28000
AT2G28100
AT2G28120
AT2G28150
AT2G28190
AT2G28210
AT2G28310
AT2G28360
AT2G28380
AT2G28450
AT2G28605
AT2G28620
AT2G28630
AT2G28720
AT2G28740
AT2G28790
AT2G28900
AT2G28930
AT2G28950
AT2G29180
AT2G29290
AT2G29310
AT2G29570
AT2G29670
AT2G29680
AT2G29730
AT2G29890
AT2G29980
AT2G30010
AT2G30200
AT2G30410
AT2G30420
AT2G30590
AT2G30600
AT2G30610
AT2G30620
AT2G30790
AT2G30930
AT2G30970
AT2G30990
AT2G31010
AT2G31040
AT2G31070
AT2G31110
AT2G31170
AT2G31360
AT2G31740
AT2G31800
AT2G31810
AT2G31890
AT2G32010
AT2G32150
AT2G32180
AT2G32230
AT2G32390
AT2G32400
AT2G32560
AT2G32570
AT2G32580
AT2G32690
AT2G33180
AT2G33210
AT2G33330
AT2G33370
AT2G33430
AT2G33560
AT2G33800
AT2G33810
AT2G33830
AT2G33850
AT2G33860
AT2G33990
AT2G34060
AT2G34170
AT2G34190
AT2G34300
AT2G34430
AT2G34480
AT2G34510
AT2G34620
AT2G34640
AT2G34770
AT2G34860
AT2G34930
AT2G35040
AT2G35155
AT2G35260
AT2G35370
AT2G35410
AT2G35470
AT2G35500
AT2G35620
AT2G35780
AT2G35860
AT2G35880
AT2G36000
AT2G36120
AT2G36170
AT2G36240
AT2G36250
AT2G36320
AT2G36410
AT2G36530
AT2G36570
AT2G36620
AT2G36720
AT2G36830
AT2G36990
AT2G37050
AT2G37080
AT2G37100
AT2G37130
AT2G37170
AT2G37190
AT2G37220
AT2G37230
AT2G37420
AT2G37450
AT2G37460
AT2G37470
AT2G37500
AT2G37585
AT2G37600
AT2G37640
AT2G37660
AT2G37680
AT2G37710
AT2G37790
AT2G38120
AT2G38140
AT2G38170
AT2G38300
AT2G38310
AT2G38330
AT2G38630
AT2G38650
AT2G38670
AT2G38760
AT2G38970
AT2G39010
AT2G39140
AT2G39150
AT2G39220
AT2G39360
AT2G39460
AT2G39470
AT2G39570
AT2G39670
AT2G39750
AT2G39870
AT2G39900
AT2G39920
AT2G39930
AT2G40020
AT2G40190
AT2G40270
AT2G40280
AT2G40410
AT2G40490
AT2G40540
AT2G40550
AT2G40610
AT2G40660
AT2G40690
AT2G40760
AT2G40840
AT2G40960
AT2G41100
AT2G41340
AT2G41370
AT2G41430
AT2G41560
AT2G41680
AT2G41770
AT2G41820
AT2G41840
AT2G41940
AT2G42040
AT2G42190
AT2G42220
AT2G42280
AT2G42300
AT2G42320
AT2G42390
AT2G42530
AT2G42580
AT2G42590
AT2G42740
AT2G42770
AT2G42870
AT2G42880
AT2G42980
AT2G43010
AT2G43030
AT2G43130
AT2G43360
AT2G43460
AT2G43470
AT2G43530
AT2G43550
AT2G43560
AT2G43910
AT2G43920
AT2G44040
AT2G44050
AT2G44120
AT2G44130
AT2G44210
AT2G44230
AT2G44500
AT2G44640
AT2G44650
AT2G44740
AT2G45170
AT2G45180
AT2G45190
AT2G45210
AT2G45270
AT2G45340
AT2G45470
AT2G45590
AT2G45790
AT2G45830
AT2G45850
AT2G45970
AT2G46490
AT2G46550
AT2G46710
AT2G46820
AT2G46870
AT2G46890
AT2G47060
AT2G47070
AT2G47110
AT2G47240
AT2G47320
AT2G47390
AT2G47440
AT2G47450
AT2G47590
AT2G47750
AT2G47890
AT2G47910
AT2G47940
AT2G48030
AT2G48070
AT2G48120
AT3G01120
AT3G01140
AT3G01290
AT3G01310
AT3G01370
AT3G01440
AT3G01480
AT3G01500
AT3G01510
AT3G01690
AT3G01810
AT3G01860
AT3G01980
AT3G02050
AT3G02060
AT3G02080
AT3G02110
AT3G02120
AT3G02180
AT3G02250
AT3G02560
AT3G02570
AT3G02630
AT3G02730
AT3G02820
AT3G02870
AT3G03580
AT3G03630
AT3G03710
AT3G03820
AT3G03910
AT3G03920
AT3G04180
AT3G04210
AT3G04290
AT3G04340
AT3G04400
AT3G04550
AT3G04650
AT3G04720
AT3G04760
AT3G04790
AT3G04840
AT3G04910
AT3G04920
AT3G04940
AT3G05020
AT3G05060
AT3G05100
AT3G05150
AT3G05220
AT3G05230
AT3G05490
AT3G05560
AT3G05590
AT3G05600
AT3G05730
AT3G05740
AT3G05880
AT3G05910
AT3G06040
AT3G06070
AT3G06080
AT3G06140
AT3G06430
AT3G06530
AT3G06730
AT3G06740
AT3G06750
AT3G06840
AT3G06980
AT3G06990
AT3G07010
AT3G07050
AT3G07110
AT3G07190
AT3G07230
AT3G07280
AT3G07320
AT3G07340
AT3G07390
AT3G07430
AT3G07460
AT3G07470
AT3G07540
AT3G07550
AT3G07580
AT3G07650
AT3G07670
AT3G07750
AT3G07770
AT3G08030
AT3G08510
AT3G08520
AT3G08600
AT3G08680
AT3G08740
AT3G08760
AT3G08890
AT3G08920
AT3G08940
AT3G09150
AT3G09200
AT3G09210
AT3G09260
AT3G09480
AT3G09500
AT3G09780
AT3G09830
AT3G09980
AT3G10020
AT3G10050
AT3G10060
AT3G10080
AT3G10110
AT3G10120
AT3G10160
AT3G10270
AT3G10300
AT3G10520
AT3G10610
AT3G10720
AT3G11110
AT3G11120
AT3G11170
AT3G11250
AT3G11280
AT3G11510
AT3G11630
AT3G12080
AT3G12150
AT3G12170
AT3G12290
AT3G12390
AT3G12520
AT3G12600
AT3G12610
AT3G12780
AT3G12930
AT3G13000
AT3G13070
AT3G13120
AT3G13160
AT3G13180
AT3G13450
AT3G13470
AT3G13510
AT3G13520
AT3G13690
AT3G13750
AT3G13780
AT3G13790
AT3G14110
AT3G14120
AT3G14150
AT3G14190
AT3G14210
AT3G14220
AT3G14240
AT3G14310
AT3G14320
AT3G14390
AT3G14410
AT3G14415
AT3G14760
AT3G14820
AT3G14900
AT3G14930
AT3G15000
AT3G15030
AT3G15040
AT3G15080
AT3G15095
AT3G15110
AT3G15190
AT3G15360
AT3G15380
AT3G15450
AT3G15480
AT3G15530
AT3G15540
AT3G15570
AT3G15620
AT3G15630
AT3G15680
AT3G15710
AT3G15820
AT3G15840
AT3G15850
AT3G15970
AT3G16000
AT3G16080
AT3G16100
AT3G16140
AT3G16180
AT3G16240
AT3G16250
AT3G16290
AT3G16560
AT3G16670
AT3G16690
AT3G16780
AT3G16850
AT3G16870
AT3G16950
AT3G17020
AT3G17040
AT3G17070
AT3G17120
AT3G17160
AT3G17170
AT3G17210
AT3G17300
AT3G17330
AT3G17390
AT3G17680
AT3G17840
AT3G17850
AT3G17930
AT3G18000
AT3G18070
AT3G18080
AT3G18110
AT3G18130
AT3G18240
AT3G18390
AT3G18680
AT3G18890
AT3G19050
AT3G19400
AT3G19480
AT3G19490
AT3G19515
AT3G19553
AT3G19680
AT3G19720
AT3G19810
AT3G19820
AT3G19930
AT3G19960
AT3G20015
AT3G20150
AT3G20230
AT3G20240
AT3G20320
AT3G20390
AT3G20440
AT3G20680
AT3G20820
AT3G20930
AT3G21060
AT3G21190
AT3G21200
AT3G21300
AT3G21500
AT3G21770
AT3G21920
AT3G21930
AT3G21950
AT3G22060
AT3G22120
AT3G22210
AT3G22230
AT3G22780
AT3G22790
AT3G22960
AT3G22970
AT3G23070
AT3G23080
AT3G23280
AT3G23300
AT3G23390
AT3G23450
AT3G23530
AT3G23670
AT3G23700
AT3G23730
AT3G23750
AT3G23820
AT3G23830
AT3G23880
AT3G23890
AT3G23940
AT3G24420
AT3G24430
AT3G24830
AT3G25140
AT3G25520
AT3G25530
AT3G25660
AT3G25805
AT3G25860
AT3G25920
AT3G25980
AT3G26060
AT3G26200
AT3G26310
AT3G26420
AT3G26520
AT3G26700
AT3G26710
AT3G26740
AT3G26850
AT3G27160
AT3G27230
AT3G27360
AT3G27500
AT3G27690
AT3G27740
AT3G27770
AT3G27830
AT3G27960
AT3G28040
AT3G28180
AT3G28200
AT3G28370
AT3G28760
AT3G28860
AT3G28900
AT3G29030
AT3G29035
AT3G29185
AT3G29320
AT3G29370
AT3G29670
AT3G30180
AT3G30300
AT3G30775
AT3G32930
AT3G42130
AT3G42660
AT3G43540
AT3G43600
AT3G43670
AT3G43720
AT3G43800
AT3G43960
AT3G43980
AT3G44050
AT3G44160
AT3G44200
AT3G44750
AT3G44890
AT3G45030
AT3G45140
AT3G45160
AT3G45230
AT3G45260
AT3G45730
AT3G45780
AT3G45850
AT3G45860
AT3G45960
AT3G45970
AT3G46100
AT3G46370
AT3G46540
AT3G46600
AT3G46630
AT3G46640
AT3G46740
AT3G46780
AT3G46970
AT3G46990
AT3G47070
AT3G47160
AT3G47340
AT3G47370
AT3G47450
AT3G47470
AT3G47560
AT3G47620
AT3G47650
AT3G47800
AT3G47860
AT3G47970
AT3G47980
AT3G48100
AT3G48110
AT3G48200
AT3G48360
AT3G48420
AT3G48500
AT3G48530
AT3G48550
AT3G48720
AT3G48730
AT3G48820
AT3G48870
AT3G48930
AT3G49050
AT3G49110
AT3G49260
AT3G49470
AT3G49500
AT3G49560
AT3G49670
AT3G49680
AT3G49720
AT3G49750
AT3G49790
AT3G49810
AT3G49900
AT3G49930
AT3G49940
AT3G49990
AT3G50060
AT3G50070
AT3G50210
AT3G50240
AT3G50270
AT3G50500
AT3G50530
AT3G50560
AT3G50700
AT3G50740
AT3G50750
AT3G50820
AT3G51080
AT3G51150
AT3G51270
AT3G51280
AT3G51390
AT3G51400
AT3G51470
AT3G51480
AT3G51510
AT3G51550
AT3G51600
AT3G51670
AT3G51720
AT3G51820
AT3G51950
AT3G52150
AT3G52170
AT3G52180
AT3G52290
AT3G52380
AT3G52500
AT3G52590
AT3G52630
AT3G52750
AT3G52940
AT3G52960
AT3G53020
AT3G53130
AT3G53250
AT3G53420
AT3G53430
AT3G53460
AT3G53530
AT3G53580
AT3G53700
AT3G53730
AT3G53740
AT3G53750
AT3G53800
AT3G53870
AT3G53890
AT3G53900
AT3G54050
AT3G54090
AT3G54120
AT3G54210
AT3G54260
AT3G54400
AT3G54470
AT3G54690
AT3G54720
AT3G54750
AT3G54810
AT3G54890
AT3G54900
AT3G54920
AT3G55010
AT3G55040
AT3G55130
AT3G55170
AT3G55250
AT3G55280
AT3G55330
AT3G55400
AT3G55450
AT3G55500
AT3G55800
AT3G55920
AT3G55990
AT3G56020
AT3G56040
AT3G56060
AT3G56070
AT3G56100
AT3G56120
AT3G56130
AT3G56330
AT3G56400
AT3G56650
AT3G56720
AT3G56910
AT3G56940
AT3G56990
AT3G57070
AT3G57080
AT3G57150
AT3G57400
AT3G57430
AT3G57470
AT3G57560
AT3G57610
AT3G57730
AT3G57770
AT3G57790
AT3G57800
AT3G57930
AT3G58070
AT3G58120
AT3G58140
AT3G58220
AT3G58610
AT3G58620
AT3G58700
AT3G58850
AT3G59040
AT3G59060
AT3G59080
AT3G59110
AT3G59310
AT3G59350
AT3G59400
AT3G59540
AT3G59760
AT3G59780
AT3G59940
AT3G59970
AT3G59980
AT3G60130
AT3G60190
AT3G60210
AT3G60245
AT3G60290
AT3G60320
AT3G60370
AT3G60380
AT3G60390
AT3G60530
AT3G60750
AT3G60770
AT3G61100
AT3G61210
AT3G61260
AT3G61310
AT3G61470
AT3G61540
AT3G61550
AT3G61580
AT3G61820
AT3G61870
AT3G62000
AT3G62030
AT3G62060
AT3G62110
AT3G62120
AT3G62150
AT3G62250
AT3G62300
AT3G62370
AT3G62530
AT3G62550
AT3G62570
AT3G62600
AT3G62630
AT3G62660
AT3G62720
AT3G62750
AT3G62870
AT3G62910
AT3G62930
AT3G62950
AT3G63140
AT3G63160
AT3G63170
AT3G63190
AT3G63200
AT3G63410
AT3G63440
AT3G63490
AT3G63510
AT4G00100
AT4G00180
AT4G00300
AT4G00360
AT4G00480
AT4G00730
AT4G00740
AT4G00810
AT4G00820
AT4G00880
AT4G00950
AT4G01040
AT4G01050
AT4G01130
AT4G01150
AT4G01210
AT4G01310
AT4G01330
AT4G01460
AT4G01570
AT4G01590
AT4G01680
AT4G01690
AT4G02010
AT4G02060
AT4G02130
AT4G02270
AT4G02350
AT4G02370
AT4G02500
AT4G02530
AT4G02540
AT4G02600
AT4G02630
AT4G02770
AT4G02790
AT4G02800
AT4G02930
AT4G02990
AT4G03070
AT4G03100
AT4G03150
AT4G03190
AT4G03210
AT4G03390
AT4G03400
AT4G03415
AT4G03510
AT4G03520
AT4G04040
AT4G04330
AT4G04340
AT4G04350
AT4G04570
AT4G04640
AT4G04720
AT4G04830
AT4G04840
AT4G04955
AT4G05070
AT4G05150
AT4G05180
AT4G05190
AT4G05330
AT4G05520
AT4G08040
AT4G08685
AT4G08790
AT4G08810
AT4G08950
AT4G09010
AT4G09020
AT4G09040
AT4G09160
AT4G09320
AT4G09420
AT4G09510
AT4G09650
AT4G09730
AT4G10060
AT4G10280
AT4G10300
AT4G10340
AT4G10380
AT4G10450
AT4G10480
AT4G10770
AT4G10910
AT4G11100
AT4G11360
AT4G11820
AT4G12060
AT4G12320
AT4G12390
AT4G12420
AT4G12600
AT4G12690
AT4G12730
AT4G12800
AT4G12830
AT4G12880
AT4G13030
AT4G13050
AT4G13100
AT4G13170
AT4G13200
AT4G13220
AT4G13370
AT4G13670
AT4G13720
AT4G13840
AT4G13850
AT4G14130
AT4G14230
AT4G14270
AT4G14320
AT4G14360
AT4G14420
AT4G14550
AT4G14580
AT4G14680
AT4G14740
AT4G14750
AT4G14760
AT4G14870
AT4G14890
AT4G14960
AT4G15000
AT4G15510
AT4G15560
AT4G15660
AT4G15670
AT4G15760
AT4G15790
AT4G15800
AT4G15920
AT4G15930
AT4G16060
AT4G16120
AT4G16146
AT4G16155
AT4G16390
AT4G16410
AT4G16563
AT4G16720
AT4G16740
AT4G16860
AT4G16880
AT4G16950
AT4G16970
AT4G16985
AT4G17050
AT4G17100
AT4G17150
AT4G17180
AT4G17190
AT4G17340
AT4G17390
AT4G17460
AT4G17520
AT4G17540
AT4G17560
AT4G17600
AT4G17810
AT4G18030
AT4G18060
AT4G18100
AT4G18200
AT4G18240
AT4G18290
AT4G18370
AT4G18440
AT4G18460
AT4G18480
AT4G18520
AT4G18590
AT4G18710
AT4G18740
AT4G18930
AT4G18970
AT4G19020
AT4G19120
AT4G19170
AT4G19420
AT4G19530
AT4G20130
AT4G20260
AT4G20270
AT4G20360
AT4G20430
AT4G20760
AT4G20780
AT4G20870
AT4G20890
AT4G20960
AT4G21150
AT4G21180
AT4G21190
AT4G21210
AT4G21280
AT4G21445
AT4G21820
AT4G21960
[truncated: 864 more rows]
